# Supplementary material for: Model-Based Conditional Weighted Residuals Analysis for Structural Model Assessment
Source: AAPS J. 2019 Feb 27;21(3):34. doi: 10.1208/s12248-019-0305-2 (PMC6394649; doi:10.1208/s12248-019-0305-2)
Supplement: Supplementary file 2 — (ZIP 71.3 kb) [file 12248_2019_305_MOESM2_ESM.zip]

Archive with 4 entries (4 files):
- miss.ext
- miss_linbase.dta
- extra_table
- Bias_calculations.r
