# Supplementary material for: Model-Based Conditional Weighted Residuals Analysis for Structural Model Assessment
Source: AAPS J. 2019 Feb 27;21(3):34. doi: 10.1208/s12248-019-0305-2 (PMC6394649; doi:10.1208/s12248-019-0305-2)
Supplement: Supplementary file 2 — (ZIP 71.3 kb) [file 12248_2019_305_MOESM2_ESM.zip › miss.ext]

TABLE NO.     1: First Order Conditional Estimation with Interaction (Evaluation): Goal Function=MINIMUM VALUE OF OBJECTIVE FUNCTION: Problem=1 Subproblem=0 Superproblem1=0 Iteration1=0 Superproblem2=0 Iteration2=0
 ITERATION    THETA1       THETA2       THETA3       THETA4       THETA5       THETA6       SIGMA(1,1)   OMEGA(1,1)   OMEGA(2,1)   OMEGA(2,2)   OMEGA(3,1)   OMEGA(3,2)   OMEGA(3,3)   OMEGA(4,1)   OMEGA(4,2)   OMEGA(4,3)   OMEGA(4,4)   OMEGA(5,1)   OMEGA(5,2)   OMEGA(5,3)   OMEGA(5,4)   OMEGA(5,5)   OMEGA(6,1)   OMEGA(6,2)   OMEGA(6,3)   OMEGA(6,4)   OMEGA(6,5)   OMEGA(6,6)   OBJ
  -1000000000  2.05843E+00  3.20449E+01  7.40772E+01  3.76615E-01  1.14152E+01  3.06171E+00  1.88351E-02  7.55517E-02  0.00000E+00  3.10080E-02  0.00000E+00  0.00000E+00  2.34906E-02  0.00000E+00  0.00000E+00  0.00000E+00  2.14777E-01  0.00000E+00  0.00000E+00  0.00000E+00  0.00000E+00  6.67971E-02  0.00000E+00  0.00000E+00  0.00000E+00  0.00000E+00  0.00000E+00  3.19542E-02    269.64253356668769
  -1000000004  0.00000E+00  0.00000E+00  0.00000E+00  0.00000E+00  0.00000E+00  0.00000E+00  1.37241E-01  2.74867E-01  0.00000E+00  1.76091E-01  0.00000E+00  0.00000E+00  1.53266E-01  0.00000E+00  0.00000E+00  0.00000E+00  4.63440E-01  0.00000E+00  0.00000E+00  0.00000E+00  0.00000E+00  2.58451E-01  0.00000E+00  0.00000E+00  0.00000E+00  0.00000E+00  0.00000E+00  1.78757E-01    0.0000000000000000
  -1000000006  0.00000E+00  0.00000E+00  0.00000E+00  0.00000E+00  0.00000E+00  0.00000E+00  0.00000E+00  0.00000E+00  1.00000E+00  0.00000E+00  1.00000E+00  1.00000E+00  0.00000E+00  1.00000E+00  1.00000E+00  1.00000E+00  0.00000E+00  1.00000E+00  1.00000E+00  1.00000E+00  1.00000E+00  0.00000E+00  1.00000E+00  1.00000E+00  1.00000E+00  1.00000E+00  1.00000E+00  0.00000E+00    0.0000000000000000
