# Supplementary material for: Model-Based Conditional Weighted Residuals Analysis for Structural Model Assessment
Source: AAPS J. 2019 Feb 27;21(3):34. doi: 10.1208/s12248-019-0305-2 (PMC6394649; doi:10.1208/s12248-019-0305-2)
Supplement: Supplementary file 2 — (ZIP 71.3 kb) [file 12248_2019_305_MOESM2_ESM.zip › extra_table]

TABLE NO.  2
 ID      CWRES      PRED      CIPREDI      CPRED      TIME      MDV
  1.00000000E+00  0.00000000E+00  0.00000000E+00  0.00000000E+00  0.00000000E+00  0.00000000E+00  1.00000000E+00
  1.00000000E+00  7.29519451E-01  0.00000000E+00  0.00000000E+00  0.00000000E+00  0.00000000E+00  0.00000000E+00
  1.00000000E+00  0.00000000E+00  0.00000000E+00  0.00000000E+00  0.00000000E+00  0.00000000E+00  1.00000000E+00
  1.00000000E+00  0.00000000E+00  7.35389606E+00  1.57777088E+01  5.04327111E+00  1.00000000E+00  1.00000000E+00
  1.00000000E+00  1.82435336E+00  1.18373005E+01  2.29896259E+01  1.02209774E+01  2.00000000E+00  0.00000000E+00
  1.00000000E+00  0.00000000E+00  1.18373005E+01  2.29896259E+01  1.02209774E+01  2.00000000E+00  1.00000000E+00
  1.00000000E+00  0.00000000E+00  1.45497890E+01  2.61192462E+01  1.39271921E+01  3.00000000E+00  1.00000000E+00
  1.00000000E+00  0.00000000E+00  1.60719975E+01  2.72113794E+01  1.60727968E+01  4.00000000E+00  1.00000000E+00
  1.00000000E+00  1.36714724E+00  1.67949127E+01  2.72915449E+01  1.70284670E+01  5.00000000E+00  0.00000000E+00
  1.00000000E+00  0.00000000E+00  1.67949127E+01  2.72915449E+01  1.70284670E+01  5.00000000E+00  1.00000000E+00
  1.00000000E+00  0.00000000E+00  1.69838999E+01  2.68750979E+01  1.71909397E+01  6.00000000E+00  1.00000000E+00
  1.00000000E+00  0.00000000E+00  1.68198134E+01  2.62211763E+01  1.68660178E+01  7.00000000E+00  1.00000000E+00
  1.00000000E+00  0.00000000E+00  1.64261584E+01  2.54600481E+01  1.62610486E+01  8.00000000E+00  1.00000000E+00
  1.00000000E+00  0.00000000E+00  1.58873183E+01  2.46571120E+01  1.55071723E+01  9.00000000E+00  1.00000000E+00
  1.00000000E+00  0.00000000E+00  1.52609096E+01  2.38451036E+01  1.46837066E+01  1.00000000E+01  1.00000000E+00
  1.00000000E+00 -4.04065342E-01  1.45861920E+01  2.30403032E+01  1.38370783E+01  1.10000000E+01  0.00000000E+00
  1.00000000E+00  0.00000000E+00  1.45861920E+01  2.30403032E+01  1.38370783E+01  1.10000000E+01  1.00000000E+00
  1.00000000E+00  0.00000000E+00  1.38898214E+01  2.22507010E+01  1.29937222E+01  1.20000000E+01  1.00000000E+00
  1.00000000E+00  0.00000000E+00  1.31897819E+01  2.14801086E+01  1.21682727E+01  1.30000000E+01  1.00000000E+00
  1.00000000E+00  0.00000000E+00  1.24980917E+01  2.07302302E+01  1.13685453E+01  1.40000000E+01  1.00000000E+00
  1.00000000E+00  0.00000000E+00  1.18226620E+01  2.00017063E+01  1.05984763E+01  1.50000000E+01  1.00000000E+00
  1.00000000E+00  0.00000000E+00  1.11685720E+01  1.92946391E+01  9.85982165E+00  1.60000000E+01  1.00000000E+00
  1.00000000E+00  0.00000000E+00  1.05389513E+01  1.86088584E+01  9.15312345E+00  1.70000000E+01  1.00000000E+00
  1.00000000E+00  0.00000000E+00  9.93558609E+00  1.79440552E+01  8.47825239E+00  1.80000000E+01  1.00000000E+00
  1.00000000E+00  0.00000000E+00  9.35933853E+00  1.72998496E+01  7.83471006E+00  1.90000000E+01  1.00000000E+00
  1.00000000E+00  1.48783037E+00  8.81043622E+00  1.66758256E+01  7.22179632E+00  2.00000000E+01  0.00000000E+00
  1.00000000E+00  0.00000000E+00  8.81043622E+00  1.66758256E+01  7.22179632E+00  2.00000000E+01  1.00000000E+00
  1.00000000E+00  1.15186340E+00  8.28867313E+00  1.60715486E+01  6.63870157E+00  2.10000000E+01  0.00000000E+00
  1.00000000E+00  0.00000000E+00  8.28867313E+00  1.60715486E+01  6.63870157E+00  2.10000000E+01  1.00000000E+00
  1.00000000E+00  0.00000000E+00  7.79354912E+00  1.54865745E+01  6.08455791E+00  2.20000000E+01  1.00000000E+00
  1.00000000E+00  0.00000000E+00  7.32436692E+00  1.49204552E+01  5.55846770E+00  2.30000000E+01  1.00000000E+00
  1.00000000E+00  0.00000000E+00  6.88029996E+00  1.43727409E+01  5.05951975E+00  2.40000000E+01  1.00000000E+00
  2.00000000E+00  0.00000000E+00  0.00000000E+00  0.00000000E+00  0.00000000E+00  0.00000000E+00  1.00000000E+00
  2.00000000E+00  0.00000000E+00  0.00000000E+00  0.00000000E+00  0.00000000E+00  0.00000000E+00  1.00000000E+00
  2.00000000E+00  0.00000000E+00  7.35389606E+00  7.18077373E+00  7.38784564E+00  1.00000000E+00  1.00000000E+00
  2.00000000E+00  0.00000000E+00  1.18373005E+01  1.12506435E+01  1.19063084E+01  2.00000000E+00  1.00000000E+00
  2.00000000E+00  0.00000000E+00  1.45497890E+01  1.34811805E+01  1.46435628E+01  3.00000000E+00  1.00000000E+00
  2.00000000E+00  0.00000000E+00  1.60719975E+01  1.45294457E+01  1.61784998E+01  4.00000000E+00  1.00000000E+00
  2.00000000E+00  0.00000000E+00  1.67949127E+01  1.48209488E+01  1.69033007E+01  5.00000000E+00  1.00000000E+00
  2.00000000E+00  0.00000000E+00  1.69838999E+01  1.46341971E+01  1.70851798E+01  6.00000000E+00  1.00000000E+00
  2.00000000E+00  0.00000000E+00  1.68198134E+01  1.41523702E+01  1.69067235E+01  7.00000000E+00  1.00000000E+00
  2.00000000E+00 -4.75105735E-01  1.64261584E+01  1.34961326E+01  1.64928499E+01  8.00000000E+00  0.00000000E+00
  2.00000000E+00  0.00000000E+00  1.64261584E+01  1.34961326E+01  1.64928499E+01  8.00000000E+00  1.00000000E+00
  2.00000000E+00 -1.84245751E-01  1.58873183E+01  1.27448881E+01  1.59290617E+01  9.00000000E+00  0.00000000E+00
  2.00000000E+00  0.00000000E+00  1.58873183E+01  1.27448881E+01  1.59290617E+01  9.00000000E+00  1.00000000E+00
  2.00000000E+00  0.00000000E+00  1.52609096E+01  1.19506677E+01  1.52738479E+01  1.00000000E+01  1.00000000E+00
  2.00000000E+00  0.00000000E+00  1.45861920E+01  1.11473104E+01  1.45671883E+01  1.10000000E+01  1.00000000E+00
  2.00000000E+00  0.00000000E+00  1.38898214E+01  1.03565268E+01  1.38363604E+01  1.20000000E+01  1.00000000E+00
  2.00000000E+00  0.00000000E+00  1.31897819E+01  9.59193415E+00  1.30999223E+01  1.30000000E+01  1.00000000E+00
  2.00000000E+00  0.00000000E+00  1.24980917E+01  8.86174326E+00  1.23704415E+01  1.40000000E+01  1.00000000E+00
  2.00000000E+00  0.00000000E+00  1.18226620E+01  8.17055321E+00  1.16563623E+01  1.50000000E+01  1.00000000E+00
  2.00000000E+00  0.00000000E+00  1.11685720E+01  7.52055554E+00  1.09632863E+01  1.60000000E+01  1.00000000E+00
  2.00000000E+00  0.00000000E+00  1.05389513E+01  6.91234222E+00  1.02948475E+01  1.70000000E+01  1.00000000E+00
  2.00000000E+00  0.00000000E+00  9.93558609E+00  6.34545109E+00  9.65331182E+00  1.80000000E+01  1.00000000E+00
  2.00000000E+00  0.00000000E+00  9.35933853E+00  5.81873479E+00  9.03998758E+00  1.90000000E+01  1.00000000E+00
  2.00000000E+00 -9.61789258E-01  8.81043622E+00  5.33061169E+00  8.45550757E+00  2.00000000E+01  0.00000000E+00
  2.00000000E+00  0.00000000E+00  8.81043622E+00  5.33061169E+00  8.45550757E+00  2.00000000E+01  1.00000000E+00
  2.00000000E+00  0.00000000E+00  8.28867313E+00  4.87923716E+00  7.90002297E+00  2.10000000E+01  1.00000000E+00
  2.00000000E+00  0.00000000E+00  7.79354912E+00  4.46262149E+00  7.37333862E+00  2.20000000E+01  1.00000000E+00
  2.00000000E+00  0.00000000E+00  7.32436692E+00  4.07871078E+00  6.87500750E+00  2.30000000E+01  1.00000000E+00
  2.00000000E+00  0.00000000E+00  6.88029996E+00  3.72544257E+00  6.40439792E+00  2.40000000E+01  1.00000000E+00
  3.00000000E+00  0.00000000E+00  0.00000000E+00  0.00000000E+00  0.00000000E+00  0.00000000E+00  1.00000000E+00
  3.00000000E+00  0.00000000E+00  0.00000000E+00  0.00000000E+00  0.00000000E+00  0.00000000E+00  1.00000000E+00
  3.00000000E+00 -9.92401273E-01  7.35389606E+00  5.27140075E+00  7.07351799E+00  1.00000000E+00  0.00000000E+00
  3.00000000E+00  0.00000000E+00  7.35389606E+00  5.27140075E+00  7.07351799E+00  1.00000000E+00  1.00000000E+00
  3.00000000E+00  0.00000000E+00  1.18373005E+01  8.90364365E+00  1.15785786E+01  2.00000000E+00  1.00000000E+00
  3.00000000E+00  0.00000000E+00  1.45497890E+01  1.14324300E+01  1.44269805E+01  3.00000000E+00  1.00000000E+00
  3.00000000E+00  0.00000000E+00  1.60719975E+01  1.31344823E+01  1.61082297E+01  4.00000000E+00  1.00000000E+00
  3.00000000E+00  0.00000000E+00  1.67949127E+01  1.42161873E+01  1.69702744E+01  5.00000000E+00  1.00000000E+00
  3.00000000E+00  0.00000000E+00  1.69838999E+01  1.48329929E+01  1.72620406E+01  6.00000000E+00  1.00000000E+00
  3.00000000E+00  0.00000000E+00  1.68198134E+01  1.51026909E+01  1.71619989E+01  7.00000000E+00  1.00000000E+00
  3.00000000E+00  5.51294540E-01  1.64261584E+01  1.51148468E+01  1.67979968E+01  8.00000000E+00  0.00000000E+00
  3.00000000E+00  0.00000000E+00  1.64261584E+01  1.51148468E+01  1.67979968E+01  8.00000000E+00  1.00000000E+00
  3.00000000E+00  0.00000000E+00  1.58873183E+01  1.49377179E+01  1.62613822E+01  9.00000000E+00  1.00000000E+00
  3.00000000E+00  0.00000000E+00  1.52609096E+01  1.46233768E+01  1.56171262E+01  1.00000000E+01  1.00000000E+00
  3.00000000E+00  0.00000000E+00  1.45861920E+01  1.42115447E+01  1.49111319E+01  1.10000000E+01  1.00000000E+00
  3.00000000E+00 -5.56238865E-01  1.38898214E+01  1.37325040E+01  1.41755498E+01  1.20000000E+01  0.00000000E+00
  3.00000000E+00  0.00000000E+00  1.38898214E+01  1.37325040E+01  1.41755498E+01  1.20000000E+01  1.00000000E+00
  3.00000000E+00 -5.15041475E-01  1.31897819E+01  1.32093060E+01  1.34326314E+01  1.30000000E+01  0.00000000E+00
  3.00000000E+00  0.00000000E+00  1.31897819E+01  1.32093060E+01  1.34326314E+01  1.30000000E+01  1.00000000E+00
  3.00000000E+00  0.00000000E+00  1.24980917E+01  1.26594441E+01  1.26975191E+01  1.40000000E+01  1.00000000E+00
  3.00000000E+00  0.00000000E+00  1.18226620E+01  1.20961500E+01  1.19802848E+01  1.50000000E+01  1.00000000E+00
  3.00000000E+00  0.00000000E+00  1.11685720E+01  1.15293711E+01  1.12873927E+01  1.60000000E+01  1.00000000E+00
  3.00000000E+00  0.00000000E+00  1.05389513E+01  1.09665289E+01  1.06227633E+01  1.70000000E+01  1.00000000E+00
  3.00000000E+00  5.56878852E-01  9.93558609E+00  1.04130995E+01  9.98853773E+00  1.80000000E+01  0.00000000E+00
  3.00000000E+00  0.00000000E+00  9.93558609E+00  1.04130995E+01  9.98853773E+00  1.80000000E+01  1.00000000E+00
  3.00000000E+00  0.00000000E+00  9.35933853E+00  9.87306462E+00  9.38562682E+00  1.90000000E+01  1.00000000E+00
  3.00000000E+00  0.00000000E+00  8.81043622E+00  9.34925237E+00  8.81410216E+00  2.00000000E+01  1.00000000E+00
  3.00000000E+00  0.00000000E+00  8.28867313E+00  8.84360606E+00  8.27347479E+00  2.10000000E+01  1.00000000E+00
  3.00000000E+00  0.00000000E+00  7.79354912E+00  8.35738919E+00  7.76289171E+00  2.20000000E+01  1.00000000E+00
  3.00000000E+00  2.17139248E-01  7.32436692E+00  7.89134483E+00  7.28127329E+00  2.30000000E+01  0.00000000E+00
  3.00000000E+00  0.00000000E+00  7.32436692E+00  7.89134483E+00  7.28127329E+00  2.30000000E+01  1.00000000E+00
  3.00000000E+00  0.00000000E+00  6.88029996E+00  7.44581849E+00  6.82740905E+00  2.40000000E+01  1.00000000E+00
  4.00000000E+00  0.00000000E+00  0.00000000E+00  0.00000000E+00  0.00000000E+00  0.00000000E+00  1.00000000E+00
  4.00000000E+00  0.00000000E+00  0.00000000E+00  0.00000000E+00  0.00000000E+00  0.00000000E+00  1.00000000E+00
  4.00000000E+00  0.00000000E+00  7.35389606E+00  9.96138477E+00  7.09756507E+00  1.00000000E+00  1.00000000E+00
  4.00000000E+00  0.00000000E+00  1.18373005E+01  1.50473748E+01  1.18243732E+01  2.00000000E+00  1.00000000E+00
  4.00000000E+00 -7.42331498E-01  1.45497890E+01  1.74241693E+01  1.48831159E+01  3.00000000E+00  0.00000000E+00
  4.00000000E+00  0.00000000E+00  1.45497890E+01  1.74241693E+01  1.48831159E+01  3.00000000E+00  1.00000000E+00
  4.00000000E+00  0.00000000E+00  1.60719975E+01  1.82045103E+01  1.67118671E+01  4.00000000E+00  1.00000000E+00
  4.00000000E+00  2.35769844E+00  1.67949127E+01  1.80545965E+01  1.76610816E+01  5.00000000E+00  0.00000000E+00
  4.00000000E+00  0.00000000E+00  1.67949127E+01  1.80545965E+01  1.76610816E+01  5.00000000E+00  1.00000000E+00
  4.00000000E+00  0.00000000E+00  1.69838999E+01  1.73772264E+01  1.79956406E+01  6.00000000E+00  1.00000000E+00
  4.00000000E+00  0.00000000E+00  1.68198134E+01  1.64167518E+01  1.79091006E+01  7.00000000E+00  1.00000000E+00
  4.00000000E+00  0.00000000E+00  1.64261584E+01  1.53212502E+01  1.75397549E+01  8.00000000E+00  1.00000000E+00
  4.00000000E+00  0.00000000E+00  1.58873183E+01  1.41799616E+01  1.69849020E+01  9.00000000E+00  1.00000000E+00
  4.00000000E+00  0.00000000E+00  1.52609096E+01  1.30460247E+01  1.63122969E+01  1.00000000E+01  1.00000000E+00
  4.00000000E+00  0.00000000E+00  1.45861920E+01  1.19503679E+01  1.55688386E+01  1.10000000E+01  1.00000000E+00
  4.00000000E+00  0.00000000E+00  1.38898214E+01  1.09102287E+01  1.47869126E+01  1.20000000E+01  1.00000000E+00
  4.00000000E+00  0.00000000E+00  1.31897819E+01  9.93439631E+00  1.39889012E+01  1.30000000E+01  1.00000000E+00
  4.00000000E+00  0.00000000E+00  1.24980917E+01  9.02645300E+00  1.31903285E+01  1.40000000E+01  1.00000000E+00
  4.00000000E+00 -1.61514301E+00  1.18226620E+01  8.18678442E+00  1.24020180E+01  1.50000000E+01  0.00000000E+00
  4.00000000E+00  0.00000000E+00  1.18226620E+01  8.18678442E+00  1.24020180E+01  1.50000000E+01  1.00000000E+00
  4.00000000E+00  0.00000000E+00  1.11685720E+01  7.41383360E+00  1.16315527E+01  1.60000000E+01  1.00000000E+00
  4.00000000E+00  0.00000000E+00  1.05389513E+01  6.70488790E+00  1.08842580E+01  1.70000000E+01  1.00000000E+00
  4.00000000E+00  0.00000000E+00  9.93558609E+00  6.05657682E+00  1.01638568E+01  1.80000000E+01  1.00000000E+00
  4.00000000E+00 -9.85168613E-01  9.35933853E+00  5.46518956E+00  9.47290854E+00  1.90000000E+01  0.00000000E+00
  4.00000000E+00  0.00000000E+00  9.35933853E+00  5.46518956E+00  9.47290854E+00  1.90000000E+01  1.00000000E+00
  4.00000000E+00  0.00000000E+00  8.81043622E+00  4.92687926E+00  8.81310454E+00  2.00000000E+01  1.00000000E+00
  4.00000000E+00  0.00000000E+00  8.28867313E+00  4.43779496E+00  8.18547047E+00  2.10000000E+01  1.00000000E+00
  4.00000000E+00  0.00000000E+00  7.79354912E+00  3.99416706E+00  7.59050869E+00  2.20000000E+01  1.00000000E+00
  4.00000000E+00  0.00000000E+00  7.32436692E+00  3.59236247E+00  7.02830225E+00  2.30000000E+01  1.00000000E+00
  4.00000000E+00  0.00000000E+00  6.88029996E+00  3.22891900E+00  6.49859432E+00  2.40000000E+01  1.00000000E+00
  5.00000000E+00  0.00000000E+00  0.00000000E+00  0.00000000E+00  0.00000000E+00  0.00000000E+00  1.00000000E+00
  5.00000000E+00  0.00000000E+00  0.00000000E+00  0.00000000E+00  0.00000000E+00  0.00000000E+00  1.00000000E+00
  5.00000000E+00  0.00000000E+00  7.35389606E+00  7.46565193E+00  7.37001695E+00  1.00000000E+00  1.00000000E+00
  5.00000000E+00  0.00000000E+00  1.18373005E+01  1.22052725E+01  1.18786697E+01  2.00000000E+00  1.00000000E+00
  5.00000000E+00  2.96996747E-01  1.45497890E+01  1.52326042E+01  1.46174199E+01  3.00000000E+00  0.00000000E+00
  5.00000000E+00  0.00000000E+00  1.45497890E+01  1.52326042E+01  1.46174199E+01  3.00000000E+00  1.00000000E+00
  5.00000000E+00  0.00000000E+00  1.60719975E+01  1.70832787E+01  1.61638203E+01  4.00000000E+00  1.00000000E+00
  5.00000000E+00  0.00000000E+00  1.67949127E+01  1.81252896E+01  1.69076325E+01  5.00000000E+00  1.00000000E+00
  5.00000000E+00  0.00000000E+00  1.69838999E+01  1.86128341E+01  1.71137943E+01  6.00000000E+00  1.00000000E+00
  5.00000000E+00  0.00000000E+00  1.68198134E+01  1.87220096E+01  1.69630540E+01  7.00000000E+00  1.00000000E+00
  5.00000000E+00  0.00000000E+00  1.64261584E+01  1.85750031E+01  1.65789435E+01  8.00000000E+00  1.00000000E+00
  5.00000000E+00 -7.13353538E-01  1.58873183E+01  1.82566672E+01  1.60459437E+01  9.00000000E+00  0.00000000E+00
  5.00000000E+00  0.00000000E+00  1.58873183E+01  1.82566672E+01  1.60459437E+01  9.00000000E+00  1.00000000E+00
  5.00000000E+00  0.00000000E+00  1.52609096E+01  1.78259247E+01  1.54217900E+01  1.00000000E+01  1.00000000E+00
  5.00000000E+00  0.00000000E+00  1.45861920E+01  1.73236817E+01  1.47458859E+01  1.10000000E+01  1.00000000E+00
  5.00000000E+00  0.00000000E+00  1.38898214E+01  1.67783032E+01  1.40450439E+01  1.20000000E+01  1.00000000E+00
  5.00000000E+00  0.00000000E+00  1.31897819E+01  1.62094178E+01  1.33374220E+01  1.30000000E+01  1.00000000E+00
  5.00000000E+00  0.00000000E+00  1.24980917E+01  1.56305686E+01  1.26352276E+01  1.40000000E+01  1.00000000E+00
  5.00000000E+00  0.00000000E+00  1.18226620E+01  1.50510554E+01  1.19465739E+01  1.50000000E+01  1.00000000E+00
  5.00000000E+00  0.00000000E+00  1.11685720E+01  1.44772192E+01  1.12767564E+01  1.60000000E+01  1.00000000E+00
  5.00000000E+00  0.00000000E+00  1.05389513E+01  1.39133369E+01  1.06291305E+01  1.70000000E+01  1.00000000E+00
  5.00000000E+00  0.00000000E+00  9.93558609E+00  1.33622453E+01  1.00057159E+01  1.80000000E+01  1.00000000E+00
  5.00000000E+00  0.00000000E+00  9.35933853E+00  1.28257767E+01  9.40761354E+00  1.90000000E+01  1.00000000E+00
  5.00000000E+00  0.00000000E+00  8.81043622E+00  1.23050620E+01  8.83529191E+00  2.00000000E+01  1.00000000E+00
  5.00000000E+00  4.51298503E-02  8.28867313E+00  1.18007430E+01  8.28878538E+00  2.10000000E+01  0.00000000E+00
  5.00000000E+00  0.00000000E+00  8.28867313E+00  1.18007430E+01  8.28878538E+00  2.10000000E+01  1.00000000E+00
  5.00000000E+00  9.47053775E-01  7.79354912E+00  1.13131205E+01  7.76783100E+00  2.20000000E+01  0.00000000E+00
  5.00000000E+00  0.00000000E+00  7.79354912E+00  1.13131205E+01  7.76783100E+00  2.20000000E+01  1.00000000E+00
  5.00000000E+00  1.17234333E+00  7.32436692E+00  1.08422579E+01  7.27196330E+00  2.30000000E+01  0.00000000E+00
  5.00000000E+00  0.00000000E+00  7.32436692E+00  1.08422579E+01  7.27196330E+00  2.30000000E+01  1.00000000E+00
  5.00000000E+00  0.00000000E+00  6.88029996E+00  1.03880533E+01  6.80058003E+00  2.40000000E+01  1.00000000E+00
  6.00000000E+00  0.00000000E+00  0.00000000E+00  0.00000000E+00  0.00000000E+00  0.00000000E+00  1.00000000E+00
  6.00000000E+00  0.00000000E+00  0.00000000E+00  0.00000000E+00  0.00000000E+00  0.00000000E+00  1.00000000E+00
  6.00000000E+00 -4.20891105E-01  7.35389606E+00  6.64631302E+00  7.43082844E+00  1.00000000E+00  0.00000000E+00
  6.00000000E+00  0.00000000E+00  7.35389606E+00  6.64631302E+00  7.43082844E+00  1.00000000E+00  1.00000000E+00
  6.00000000E+00  0.00000000E+00  1.18373005E+01  1.12764886E+01  1.20841800E+01  2.00000000E+00  1.00000000E+00
  6.00000000E+00  0.00000000E+00  1.45497890E+01  1.45301341E+01  1.49597112E+01  3.00000000E+00  1.00000000E+00
  6.00000000E+00  0.00000000E+00  1.60719975E+01  1.67568133E+01  1.66006196E+01  4.00000000E+00  1.00000000E+00
  6.00000000E+00  0.00000000E+00  1.67949127E+01  1.82164586E+01  1.73884326E+01  5.00000000E+00  1.00000000E+00
  6.00000000E+00  0.00000000E+00  1.69838999E+01  1.91036968E+01  1.75924000E+01  6.00000000E+00  1.00000000E+00
  6.00000000E+00  0.00000000E+00  1.68198134E+01  1.95648085E+01  1.74026172E+01  7.00000000E+00  1.00000000E+00
  6.00000000E+00  0.00000000E+00  1.64261584E+01  1.97100366E+01  1.69530974E+01  8.00000000E+00  1.00000000E+00
  6.00000000E+00  0.00000000E+00  1.58873183E+01  1.96225829E+01  1.63379668E+01  9.00000000E+00  1.00000000E+00
  6.00000000E+00  0.00000000E+00  1.52609096E+01  1.93652996E+01  1.56229868E+01  1.00000000E+01  1.00000000E+00
  6.00000000E+00 -1.45691955E-01  1.45861920E+01  1.89856660E+01  1.48537509E+01  1.10000000E+01  0.00000000E+00
  6.00000000E+00  0.00000000E+00  1.45861920E+01  1.89856660E+01  1.48537509E+01  1.10000000E+01  1.00000000E+00
  6.00000000E+00  5.76985596E-01  1.38898214E+01  1.85195557E+01  1.40615716E+01  1.20000000E+01  0.00000000E+00
  6.00000000E+00  0.00000000E+00  1.38898214E+01  1.85195557E+01  1.40615716E+01  1.20000000E+01  1.00000000E+00
  6.00000000E+00  0.00000000E+00  1.31897819E+01  1.79940364E+01  1.32676546E+01  1.30000000E+01  1.00000000E+00
  6.00000000E+00  0.00000000E+00  1.24980917E+01  1.74295160E+01  1.24861059E+01  1.40000000E+01  1.00000000E+00
  6.00000000E+00  0.00000000E+00  1.18226620E+01  1.68413445E+01  1.17260580E+01  1.50000000E+01  1.00000000E+00
  6.00000000E+00  1.76290776E+00  1.11685720E+01  1.62410328E+01  1.09931860E+01  1.60000000E+01  0.00000000E+00
  6.00000000E+00  0.00000000E+00  1.11685720E+01  1.62410328E+01  1.09931860E+01  1.60000000E+01  1.00000000E+00
  6.00000000E+00  0.00000000E+00  1.05389513E+01  1.56371785E+01  1.02907828E+01  1.70000000E+01  1.00000000E+00
  6.00000000E+00  0.00000000E+00  9.93558609E+00  1.50361666E+01  9.62051438E+00  1.80000000E+01  1.00000000E+00
  6.00000000E+00  0.00000000E+00  9.35933853E+00  1.44427000E+01  8.98295147E+00  1.90000000E+01  1.00000000E+00
  6.00000000E+00  0.00000000E+00  8.81043622E+00  1.38602043E+01  8.37793972E+00  2.00000000E+01  1.00000000E+00
  6.00000000E+00  0.00000000E+00  8.28867313E+00  1.32911348E+01  7.80485611E+00  2.10000000E+01  1.00000000E+00
  6.00000000E+00  0.00000000E+00  7.79354912E+00  1.27372105E+01  7.26278480E+00  2.20000000E+01  1.00000000E+00
  6.00000000E+00  3.19214710E-01  7.32436692E+00  1.21995908E+01  6.75063659E+00  2.30000000E+01  0.00000000E+00
  6.00000000E+00  0.00000000E+00  7.32436692E+00  1.21995908E+01  6.75063659E+00  2.30000000E+01  1.00000000E+00
  6.00000000E+00  0.00000000E+00  6.88029996E+00  1.16790112E+01  6.26722919E+00  2.40000000E+01  1.00000000E+00
  7.00000000E+00  0.00000000E+00  0.00000000E+00  0.00000000E+00  0.00000000E+00  0.00000000E+00  1.00000000E+00
  7.00000000E+00  0.00000000E+00  0.00000000E+00  0.00000000E+00  0.00000000E+00  0.00000000E+00  1.00000000E+00
  7.00000000E+00  0.00000000E+00  7.35389606E+00  4.44291988E+00  6.76490439E+00  1.00000000E+00  1.00000000E+00
  7.00000000E+00  0.00000000E+00  1.18373005E+01  7.67619476E+00  1.12563800E+01  2.00000000E+00  1.00000000E+00
  7.00000000E+00 -1.95071020E+00  1.45497890E+01  1.00712379E+01  1.42305274E+01  3.00000000E+00  0.00000000E+00
  7.00000000E+00  0.00000000E+00  1.45497890E+01  1.00712379E+01  1.42305274E+01  3.00000000E+00  1.00000000E+00
  7.00000000E+00  0.00000000E+00  1.60719975E+01  1.18091262E+01  1.60912559E+01  4.00000000E+00  1.00000000E+00
  7.00000000E+00 -1.39805951E-01  1.67949127E+01  1.30307818E+01  1.71376908E+01  5.00000000E+00  0.00000000E+00
  7.00000000E+00  0.00000000E+00  1.67949127E+01  1.30307818E+01  1.71376908E+01  5.00000000E+00  1.00000000E+00
  7.00000000E+00  0.00000000E+00  1.69838999E+01  1.38469046E+01  1.75928655E+01  6.00000000E+00  1.00000000E+00
  7.00000000E+00  9.20374708E-01  1.68198134E+01  1.43449524E+01  1.76234699E+01  7.00000000E+00  0.00000000E+00
  7.00000000E+00  0.00000000E+00  1.68198134E+01  1.43449524E+01  1.76234699E+01  7.00000000E+00  1.00000000E+00
  7.00000000E+00 -1.66833364E-01  1.64261584E+01  1.45942935E+01  1.73540785E+01  8.00000000E+00  0.00000000E+00
  7.00000000E+00  0.00000000E+00  1.64261584E+01  1.45942935E+01  1.73540785E+01  8.00000000E+00  1.00000000E+00
  7.00000000E+00  0.00000000E+00  1.58873183E+01  1.46500861E+01  1.68775985E+01  9.00000000E+00  1.00000000E+00
  7.00000000E+00  0.00000000E+00  1.52609096E+01  1.45562620E+01  1.62630645E+01  1.00000000E+01  1.00000000E+00
  7.00000000E+00 -4.92425566E-01  1.45861920E+01  1.43478333E+01  1.55614799E+01  1.10000000E+01  0.00000000E+00
  7.00000000E+00  0.00000000E+00  1.45861920E+01  1.43478333E+01  1.55614799E+01  1.10000000E+01  1.00000000E+00
  7.00000000E+00  0.00000000E+00  1.38898214E+01  1.40527248E+01  1.48102751E+01  1.20000000E+01  1.00000000E+00
  7.00000000E+00 -4.03782350E-01  1.31897819E+01  1.36931934E+01  1.40366412E+01  1.30000000E+01  0.00000000E+00
  7.00000000E+00  0.00000000E+00  1.31897819E+01  1.36931934E+01  1.40366412E+01  1.30000000E+01  1.00000000E+00
  7.00000000E+00  0.00000000E+00  1.24980917E+01  1.32869512E+01  1.32600655E+01  1.40000000E+01  1.00000000E+00
  7.00000000E+00  0.00000000E+00  1.18226620E+01  1.28480945E+01  1.24942978E+01  1.50000000E+01  1.00000000E+00
  7.00000000E+00 -4.44908329E-01  1.11685720E+01  1.23878039E+01  1.17487928E+01  1.60000000E+01  0.00000000E+00
  7.00000000E+00  0.00000000E+00  1.11685720E+01  1.23878039E+01  1.17487928E+01  1.60000000E+01  1.00000000E+00
  7.00000000E+00  0.00000000E+00  1.05389513E+01  1.19149262E+01  1.10298290E+01  1.70000000E+01  1.00000000E+00
  7.00000000E+00  0.00000000E+00  9.93558609E+00  1.14364304E+01  1.03413438E+01  1.80000000E+01  1.00000000E+00
  7.00000000E+00  0.00000000E+00  9.35933853E+00  1.09577782E+01  9.68556845E+00  1.90000000E+01  1.00000000E+00
  7.00000000E+00  0.00000000E+00  8.81043622E+00  1.04832183E+01  9.06350295E+00  2.00000000E+01  1.00000000E+00
  7.00000000E+00  1.33302220E+00  8.28867313E+00  1.00160299E+01  8.47527251E+00  2.10000000E+01  0.00000000E+00
  7.00000000E+00  0.00000000E+00  8.28867313E+00  1.00160299E+01  8.47527251E+00  2.10000000E+01  1.00000000E+00
  7.00000000E+00  0.00000000E+00  7.79354912E+00  9.55870706E+00  7.92039007E+00  2.20000000E+01  1.00000000E+00
  7.00000000E+00  0.00000000E+00  7.32436692E+00  9.11311615E+00  7.39795371E+00  2.30000000E+01  1.00000000E+00
  7.00000000E+00  0.00000000E+00  6.88029996E+00  8.68062031E+00  6.90679031E+00  2.40000000E+01  1.00000000E+00
  8.00000000E+00  0.00000000E+00  0.00000000E+00  0.00000000E+00  0.00000000E+00  0.00000000E+00  1.00000000E+00
  8.00000000E+00  0.00000000E+00  0.00000000E+00  0.00000000E+00  0.00000000E+00  0.00000000E+00  1.00000000E+00
  8.00000000E+00  0.00000000E+00  7.35389606E+00  7.67662842E+00  7.43747076E+00  1.00000000E+00  1.00000000E+00
  8.00000000E+00  0.00000000E+00  1.18373005E+01  1.17584281E+01  1.20275699E+01  2.00000000E+00  1.00000000E+00
  8.00000000E+00 -2.73744016E-01  1.45497890E+01  1.38382251E+01  1.48018070E+01  3.00000000E+00  0.00000000E+00
  8.00000000E+00  0.00000000E+00  1.45497890E+01  1.38382251E+01  1.48018070E+01  3.00000000E+00  1.00000000E+00
  8.00000000E+00  0.00000000E+00  1.60719975E+01  1.47056750E+01  1.63337825E+01  4.00000000E+00  1.00000000E+00
  8.00000000E+00  0.00000000E+00  1.67949127E+01  1.48433873E+01  1.70263260E+01  5.00000000E+00  1.00000000E+00
  8.00000000E+00  8.33207924E-01  1.69838999E+01  1.45486657E+01  1.71599355E+01  6.00000000E+00  0.00000000E+00
  8.00000000E+00  0.00000000E+00  1.69838999E+01  1.45486657E+01  1.71599355E+01  6.00000000E+00  1.00000000E+00
  8.00000000E+00  0.00000000E+00  1.68198134E+01  1.40052650E+01  1.69282239E+01  7.00000000E+00  1.00000000E+00
  8.00000000E+00  0.00000000E+00  1.64261584E+01  1.33268215E+01  1.64637145E+01  8.00000000E+00  1.00000000E+00
  8.00000000E+00  0.00000000E+00  1.58873183E+01  1.25834603E+01  1.58563806E+01  9.00000000E+00  1.00000000E+00
  8.00000000E+00 -2.76790276E-01  1.52609096E+01  1.18182438E+01  1.51668353E+01  1.00000000E+01  0.00000000E+00
  8.00000000E+00  0.00000000E+00  1.52609096E+01  1.18182438E+01  1.51668353E+01  1.00000000E+01  1.00000000E+00
  8.00000000E+00 -8.56436468E-01  1.45861920E+01  1.10573646E+01  1.44355871E+01  1.10000000E+01  0.00000000E+00
  8.00000000E+00  0.00000000E+00  1.45861920E+01  1.10573646E+01  1.44355871E+01  1.10000000E+01  1.00000000E+00
  8.00000000E+00  0.00000000E+00  1.38898214E+01  1.03164829E+01  1.36894690E+01  1.20000000E+01  1.00000000E+00
  8.00000000E+00  0.00000000E+00  1.31897819E+01  9.60467427E+00  1.29460646E+01  1.30000000E+01  1.00000000E+00
  8.00000000E+00  0.00000000E+00  1.24980917E+01  8.92689521E+00  1.22167329E+01  1.40000000E+01  1.00000000E+00
  8.00000000E+00 -1.53335541E+00  1.18226620E+01  8.28552318E+00  1.15086594E+01  1.50000000E+01  0.00000000E+00
  8.00000000E+00  0.00000000E+00  1.18226620E+01  8.28552318E+00  1.15086594E+01  1.50000000E+01  1.00000000E+00
  8.00000000E+00  0.00000000E+00  1.11685720E+01  7.68132320E+00  1.08262401E+01  1.60000000E+01  1.00000000E+00
  8.00000000E+00  0.00000000E+00  1.05389513E+01  7.11405517E+00  1.01720111E+01  1.70000000E+01  1.00000000E+00
  8.00000000E+00 -5.26390332E-01  9.93558609E+00  6.58285725E+00  9.54727054E+00  1.80000000E+01  0.00000000E+00
  8.00000000E+00  0.00000000E+00  9.93558609E+00  6.58285725E+00  9.54727054E+00  1.80000000E+01  1.00000000E+00
  8.00000000E+00  0.00000000E+00  9.35933853E+00  6.08648892E+00  8.95249273E+00  1.90000000E+01  1.00000000E+00
  8.00000000E+00 -5.57665596E-01  8.81043622E+00  5.62348648E+00  8.38760421E+00  2.00000000E+01  0.00000000E+00
  8.00000000E+00  0.00000000E+00  8.81043622E+00  5.62348648E+00  8.38760421E+00  2.00000000E+01  1.00000000E+00
  8.00000000E+00  0.00000000E+00  8.28867313E+00  5.19226299E+00  7.85216757E+00  2.10000000E+01  1.00000000E+00
  8.00000000E+00  0.00000000E+00  7.79354912E+00  4.79117368E+00  7.34550406E+00  2.20000000E+01  1.00000000E+00
  8.00000000E+00  8.82320280E-01  7.32436692E+00  4.41855898E+00  6.86677597E+00  2.30000000E+01  0.00000000E+00
  8.00000000E+00  0.00000000E+00  7.32436692E+00  4.41855898E+00  6.86677597E+00  2.30000000E+01  1.00000000E+00
  8.00000000E+00  0.00000000E+00  6.88029996E+00  4.07277324E+00  6.41504220E+00  2.40000000E+01  1.00000000E+00
  9.00000000E+00  0.00000000E+00  0.00000000E+00  0.00000000E+00  0.00000000E+00  0.00000000E+00  1.00000000E+00
  9.00000000E+00  0.00000000E+00  0.00000000E+00  0.00000000E+00  0.00000000E+00  0.00000000E+00  1.00000000E+00
  9.00000000E+00  0.00000000E+00  7.35389606E+00  8.14165157E+00  7.43494408E+00  1.00000000E+00  1.00000000E+00
  9.00000000E+00  0.00000000E+00  1.18373005E+01  1.22999129E+01  1.21017436E+01  2.00000000E+00  1.00000000E+00
  9.00000000E+00  0.00000000E+00  1.45497890E+01  1.43007736E+01  1.49414374E+01  3.00000000E+00  1.00000000E+00
  9.00000000E+00  0.00000000E+00  1.60719975E+01  1.50368559E+01  1.65082674E+01  4.00000000E+00  1.00000000E+00
  9.00000000E+00  0.00000000E+00  1.67949127E+01  1.50375832E+01  1.72084285E+01  5.00000000E+00  1.00000000E+00
  9.00000000E+00  2.76890448E-01  1.69838999E+01  1.46193929E+01  1.73313267E+01  6.00000000E+00  0.00000000E+00
  9.00000000E+00  0.00000000E+00  1.69838999E+01  1.46193929E+01  1.73313267E+01  6.00000000E+00  1.00000000E+00
  9.00000000E+00  0.00000000E+00  1.68198134E+01  1.39719504E+01  1.70787881E+01  7.00000000E+00  1.00000000E+00
  9.00000000E+00  0.00000000E+00  1.64261584E+01  1.32089289E+01  1.65892126E+01  8.00000000E+00  1.00000000E+00
  9.00000000E+00  0.00000000E+00  1.58873183E+01  1.23982301E+01  1.59561788E+01  9.00000000E+00  1.00000000E+00
  9.00000000E+00  0.00000000E+00  1.52609096E+01  1.15801214E+01  1.52422038E+01  1.00000000E+01  1.00000000E+00
  9.00000000E+00  0.00000000E+00  1.45861920E+01  1.07781523E+01  1.44885977E+01  1.10000000E+01  1.00000000E+00
  9.00000000E+00  0.00000000E+00  1.38898214E+01  1.00057402E+01  1.37223608E+01  1.20000000E+01  1.00000000E+00
  9.00000000E+00  0.00000000E+00  1.31897819E+01  9.27015395E+00  1.29609284E+01  1.30000000E+01  1.00000000E+00
  9.00000000E+00  0.00000000E+00  1.24980917E+01  8.57492796E+00  1.22153905E+01  1.40000000E+01  1.00000000E+00
  9.00000000E+00  0.00000000E+00  1.18226620E+01  7.92132847E+00  1.14926505E+01  1.50000000E+01  1.00000000E+00
  9.00000000E+00 -9.52384423E-01  1.11685720E+01  7.30924696E+00  1.07968614E+01  1.60000000E+01  0.00000000E+00
  9.00000000E+00  0.00000000E+00  1.11685720E+01  7.30924696E+00  1.07968614E+01  1.60000000E+01  1.00000000E+00
  9.00000000E+00 -1.96058168E+00  1.05389513E+01  6.73774705E+00  1.01303725E+01  1.70000000E+01  0.00000000E+00
  9.00000000E+00  0.00000000E+00  1.05389513E+01  6.73774705E+00  1.01303725E+01  1.70000000E+01  1.00000000E+00
  9.00000000E+00  0.00000000E+00  9.93558609E+00  6.20540099E+00  9.49435031E+00  1.80000000E+01  1.00000000E+00
  9.00000000E+00  0.00000000E+00  9.35933853E+00  5.71049843E+00  8.88918472E+00  1.90000000E+01  1.00000000E+00
  9.00000000E+00  0.00000000E+00  8.81043622E+00  5.25117720E+00  8.31475307E+00  2.00000000E+01  1.00000000E+00
  9.00000000E+00  0.00000000E+00  8.28867313E+00  4.82550644E+00  7.77059267E+00  2.10000000E+01  1.00000000E+00
  9.00000000E+00  0.00000000E+00  7.79354912E+00  4.43154042E+00  7.25601395E+00  2.20000000E+01  1.00000000E+00
  9.00000000E+00  7.94229148E-01  7.32436692E+00  4.06735345E+00  6.77017501E+00  2.30000000E+01  0.00000000E+00
  9.00000000E+00  0.00000000E+00  7.32436692E+00  4.06735345E+00  6.77017501E+00  2.30000000E+01  1.00000000E+00
  9.00000000E+00  0.00000000E+00  6.88029996E+00  3.73106317E+00  6.31213167E+00  2.40000000E+01  1.00000000E+00
  1.00000000E+01  0.00000000E+00  0.00000000E+00  0.00000000E+00  0.00000000E+00  0.00000000E+00  1.00000000E+00
  1.00000000E+01  0.00000000E+00  0.00000000E+00  0.00000000E+00  0.00000000E+00  0.00000000E+00  1.00000000E+00
  1.00000000E+01 -4.59358786E-01  7.35389606E+00  9.20269233E+00  7.26739707E+00  1.00000000E+00  0.00000000E+00
  1.00000000E+01  0.00000000E+00  7.35389606E+00  9.20269233E+00  7.26739707E+00  1.00000000E+00  1.00000000E+00
  1.00000000E+01  0.00000000E+00  1.18373005E+01  1.37828978E+01  1.20284274E+01  2.00000000E+00  1.00000000E+00
  1.00000000E+01  1.73165244E+00  1.45497890E+01  1.58645523E+01  1.50327693E+01  3.00000000E+00  0.00000000E+00
  1.00000000E+01  0.00000000E+00  1.45497890E+01  1.58645523E+01  1.50327693E+01  3.00000000E+00  1.00000000E+00
  1.00000000E+01  0.00000000E+00  1.60719975E+01  1.65032504E+01  1.67613306E+01  4.00000000E+00  1.00000000E+00
  1.00000000E+01 -6.89904355E-01  1.67949127E+01  1.63186037E+01  1.75945146E+01  5.00000000E+00  0.00000000E+00
  1.00000000E+01  0.00000000E+00  1.67949127E+01  1.63186037E+01  1.75945146E+01  5.00000000E+00  1.00000000E+00
  1.00000000E+01  0.00000000E+00  1.69838999E+01  1.56776265E+01  1.78158338E+01  6.00000000E+00  1.00000000E+00
  1.00000000E+01  0.00000000E+00  1.68198134E+01  1.47983066E+01  1.76290073E+01  7.00000000E+00  1.00000000E+00
  1.00000000E+01  0.00000000E+00  1.64261584E+01  1.38099583E+01  1.71768303E+01  8.00000000E+00  1.00000000E+00
  1.00000000E+01  0.00000000E+00  1.58873183E+01  1.27888431E+01  1.65576365E+01  9.00000000E+00  1.00000000E+00
  1.00000000E+01  0.00000000E+00  1.52609096E+01  1.17793701E+01  1.58382844E+01  1.00000000E+01  1.00000000E+00
  1.00000000E+01  0.00000000E+00  1.45861920E+01  1.08067736E+01  1.50638271E+01  1.10000000E+01  1.00000000E+00
  1.00000000E+01  0.00000000E+00  1.38898214E+01  9.88472543E+00  1.42644514E+01  1.20000000E+01  1.00000000E+00
  1.00000000E+01  0.00000000E+00  1.31897819E+01  9.01991417E+00  1.34603161E+01  1.30000000E+01  1.00000000E+00
  1.00000000E+01  0.00000000E+00  1.24980917E+01  8.21481391E+00  1.26648633E+01  1.40000000E+01  1.00000000E+00
  1.00000000E+01  0.00000000E+00  1.18226620E+01  7.46936405E+00  1.18870488E+01  1.50000000E+01  1.00000000E+00
  1.00000000E+01  0.00000000E+00  1.11685720E+01  6.78199415E+00  1.11328232E+01  1.60000000E+01  1.00000000E+00
  1.00000000E+01 -1.67146334E+00  1.05389513E+01  6.15025327E+00  1.04061075E+01  1.70000000E+01  0.00000000E+00
  1.00000000E+01  0.00000000E+00  1.05389513E+01  6.15025327E+00  1.04061075E+01  1.70000000E+01  1.00000000E+00
  1.00000000E+01  0.00000000E+00  9.93558609E+00  5.57120035E+00  9.70943160E+00  1.80000000E+01  1.00000000E+00
  1.00000000E+01 -3.48960004E-01  9.35933853E+00  5.04164888E+00  9.04435162E+00  1.90000000E+01  0.00000000E+00
  1.00000000E+01  0.00000000E+00  9.35933853E+00  5.04164888E+00  9.04435162E+00  1.90000000E+01  1.00000000E+00
  1.00000000E+01  0.00000000E+00  8.81043622E+00  4.55832225E+00  8.41172343E+00  2.00000000E+01  1.00000000E+00
  1.00000000E+01  0.00000000E+00  8.28867313E+00  4.11795293E+00  7.81188483E+00  2.10000000E+01  1.00000000E+00
  1.00000000E+01  0.00000000E+00  7.79354912E+00  3.71734655E+00  7.24477928E+00  2.20000000E+01  1.00000000E+00
  1.00000000E+01  0.00000000E+00  7.32436692E+00  3.35342319E+00  6.71004303E+00  2.30000000E+01  1.00000000E+00
  1.00000000E+01  0.00000000E+00  6.88029996E+00  3.02324342E+00  6.20706941E+00  2.40000000E+01  1.00000000E+00
  1.10000000E+01  0.00000000E+00  0.00000000E+00  0.00000000E+00  0.00000000E+00  0.00000000E+00  1.00000000E+00
  1.10000000E+01  3.66712494E-01  0.00000000E+00  0.00000000E+00  0.00000000E+00  0.00000000E+00  0.00000000E+00
  1.10000000E+01  0.00000000E+00  0.00000000E+00  0.00000000E+00  0.00000000E+00  0.00000000E+00  1.00000000E+00
  1.10000000E+01  0.00000000E+00  7.35389606E+00  7.61032451E+00  7.37010846E+00  1.00000000E+00  1.00000000E+00
  1.10000000E+01  0.00000000E+00  1.18373005E+01  1.24321536E+01  1.18650001E+01  2.00000000E+00  1.00000000E+00
  1.10000000E+01  0.00000000E+00  1.45497890E+01  1.54896345E+01  1.45836478E+01  3.00000000E+00  1.00000000E+00
  1.10000000E+01  0.00000000E+00  1.60719975E+01  1.73325111E+01  1.61073045E+01  4.00000000E+00  1.00000000E+00
  1.10000000E+01  0.00000000E+00  1.67949127E+01  1.83392870E+01  1.68280039E+01  5.00000000E+00  1.00000000E+00
  1.10000000E+01  0.00000000E+00  1.69838999E+01  1.87722060E+01  1.70120853E+01  6.00000000E+00  1.00000000E+00
  1.10000000E+01  0.00000000E+00  1.68198134E+01  1.88136114E+01  1.68411833E+01  7.00000000E+00  1.00000000E+00
  1.10000000E+01  0.00000000E+00  1.64261584E+01  1.85905168E+01  1.64393630E+01  8.00000000E+00  1.00000000E+00
  1.10000000E+01  0.00000000E+00  1.58873183E+01  1.81914828E+01  1.58914054E+01  9.00000000E+00  1.00000000E+00
  1.10000000E+01  0.00000000E+00  1.52609096E+01  1.76782526E+01  1.52551887E+01  1.00000000E+01  1.00000000E+00
  1.10000000E+01  0.00000000E+00  1.45861920E+01  1.70938411E+01  1.45701419E+01  1.10000000E+01  1.00000000E+00
  1.10000000E+01  0.00000000E+00  1.38898214E+01  1.64681665E+01  1.38630260E+01  1.20000000E+01  1.00000000E+00
  1.10000000E+01  0.00000000E+00  1.31897819E+01  1.58219792E+01  1.31518963E+01  1.30000000E+01  1.00000000E+00
  1.10000000E+01  0.00000000E+00  1.24980917E+01  1.51696096E+01  1.24488241E+01  1.40000000E+01  1.00000000E+00
  1.10000000E+01  0.00000000E+00  1.18226620E+01  1.45208869E+01  1.17617638E+01  1.50000000E+01  1.00000000E+00
  1.10000000E+01  0.00000000E+00  1.11685720E+01  1.38824862E+01  1.10958385E+01  1.60000000E+01  1.00000000E+00
  1.10000000E+01  0.00000000E+00  1.05389513E+01  1.32588688E+01  1.04542233E+01  1.70000000E+01  1.00000000E+00
  1.10000000E+01  5.00452958E-02  9.93558609E+00  1.26529448E+01  9.83875521E+00  1.80000000E+01  0.00000000E+00
  1.10000000E+01  0.00000000E+00  9.93558609E+00  1.26529448E+01  9.83875521E+00  1.80000000E+01  1.00000000E+00
  1.10000000E+01  0.00000000E+00  9.35933853E+00  1.20665354E+01  9.25035112E+00  1.90000000E+01  1.00000000E+00
  1.10000000E+01  5.39549538E-01  8.81043622E+00  1.15006986E+01  8.68929757E+00  2.00000000E+01  0.00000000E+00
  1.10000000E+01  0.00000000E+00  8.81043622E+00  1.15006986E+01  8.68929757E+00  2.00000000E+01  1.00000000E+00
  1.10000000E+01  7.07337585E-01  8.28867313E+00  1.09559579E+01  8.15545011E+00  2.10000000E+01  0.00000000E+00
  1.10000000E+01  0.00000000E+00  8.28867313E+00  1.09559579E+01  8.15545011E+00  2.10000000E+01  1.00000000E+00
  1.10000000E+01  0.00000000E+00  7.79354912E+00  1.04324626E+01  7.64837136E+00  2.20000000E+01  1.00000000E+00
  1.10000000E+01  0.00000000E+00  7.32436692E+00  9.93010114E+00  7.16742673E+00  2.30000000E+01  1.00000000E+00
  1.10000000E+01  0.00000000E+00  6.88029996E+00  9.44858106E+00  6.71185093E+00  2.40000000E+01  1.00000000E+00
  1.20000000E+01  0.00000000E+00  0.00000000E+00  0.00000000E+00  0.00000000E+00  0.00000000E+00  1.00000000E+00
  1.20000000E+01  0.00000000E+00  0.00000000E+00  0.00000000E+00  0.00000000E+00  0.00000000E+00  1.00000000E+00
  1.20000000E+01 -1.12432100E+00  7.35389606E+00  6.47297995E+00  7.31486239E+00  1.00000000E+00  0.00000000E+00
  1.20000000E+01  0.00000000E+00  7.35389606E+00  6.47297995E+00  7.31486239E+00  1.00000000E+00  1.00000000E+00
  1.20000000E+01  0.00000000E+00  1.18373005E+01  1.04554274E+01  1.17919679E+01  2.00000000E+00  1.00000000E+00
  1.20000000E+01  0.00000000E+00  1.45497890E+01  1.28764520E+01  1.45111713E+01  3.00000000E+00  1.00000000E+00
  1.20000000E+01  0.00000000E+00  1.60719975E+01  1.42265889E+01  1.60435707E+01  4.00000000E+00  1.00000000E+00
  1.20000000E+01  1.17190119E+00  1.67949127E+01  1.48429712E+01  1.67756438E+01  5.00000000E+00  0.00000000E+00
  1.20000000E+01  0.00000000E+00  1.67949127E+01  1.48429712E+01  1.67756438E+01  5.00000000E+00  1.00000000E+00
  1.20000000E+01  0.00000000E+00  1.69838999E+01  1.49599183E+01  1.69709355E+01  6.00000000E+00  1.00000000E+00
  1.20000000E+01  0.00000000E+00  1.68198134E+01  1.47412349E+01  1.68098189E+01  7.00000000E+00  1.00000000E+00
  1.20000000E+01  0.00000000E+00  1.64261584E+01  1.43017485E+01  1.64159300E+01  8.00000000E+00  1.00000000E+00
  1.20000000E+01 -6.73095846E-01  1.58873183E+01  1.37220029E+01  1.58740218E+01  9.00000000E+00  0.00000000E+00
  1.20000000E+01  0.00000000E+00  1.58873183E+01  1.37220029E+01  1.58740218E+01  9.00000000E+00  1.00000000E+00
  1.20000000E+01  0.00000000E+00  1.52609096E+01  1.30584316E+01  1.52421383E+01  1.00000000E+01  1.00000000E+00
  1.20000000E+01  0.00000000E+00  1.45861920E+01  1.23504467E+01  1.45599424E+01  1.10000000E+01  1.00000000E+00
  1.20000000E+01  0.00000000E+00  1.38898214E+01  1.16254158E+01  1.38544409E+01  1.20000000E+01  1.00000000E+00
  1.20000000E+01 -9.72005867E-01  1.31897819E+01  1.09021669E+01  1.31439201E+01  1.30000000E+01  0.00000000E+00
  1.20000000E+01  0.00000000E+00  1.31897819E+01  1.09021669E+01  1.31439201E+01  1.30000000E+01  1.00000000E+00
  1.20000000E+01  0.00000000E+00  1.24980917E+01  1.01934683E+01  1.24406607E+01  1.40000000E+01  1.00000000E+00
  1.20000000E+01  0.00000000E+00  1.18226620E+01  9.50778495E+00  1.17528061E+01  1.50000000E+01  1.00000000E+00
  1.20000000E+01  0.00000000E+00  1.11685720E+01  8.85052496E+00  1.10856488E+01  1.60000000E+01  1.00000000E+00
  1.20000000E+01 -1.24301995E-01  1.05389513E+01  8.22492766E+00  1.04425170E+01  1.70000000E+01  0.00000000E+00
  1.20000000E+01  0.00000000E+00  1.05389513E+01  8.22492766E+00  1.04425170E+01  1.70000000E+01  1.00000000E+00
  1.20000000E+01  0.00000000E+00  9.93558609E+00  7.63269783E+00  9.82538611E+00  1.80000000E+01  1.00000000E+00
  1.20000000E+01  0.00000000E+00  9.35933853E+00  7.07445757E+00  9.23529783E+00  1.90000000E+01  1.00000000E+00
  1.20000000E+01  0.00000000E+00  8.81043622E+00  6.55007134E+00  8.67265034E+00  2.00000000E+01  1.00000000E+00
  1.20000000E+01  0.00000000E+00  8.28867313E+00  6.05887909E+00  8.13739752E+00  2.10000000E+01  1.00000000E+00
  1.20000000E+01  0.00000000E+00  7.79354912E+00  5.59986403E+00  7.62918665E+00  2.20000000E+01  1.00000000E+00
  1.20000000E+01  0.00000000E+00  7.32436692E+00  5.17177380E+00  7.14745362E+00  2.30000000E+01  1.00000000E+00
  1.20000000E+01  0.00000000E+00  6.88029996E+00  4.77320850E+00  6.69148967E+00  2.40000000E+01  1.00000000E+00
  1.30000000E+01  0.00000000E+00  0.00000000E+00  0.00000000E+00  0.00000000E+00  0.00000000E+00  1.00000000E+00
  1.30000000E+01  0.00000000E+00  0.00000000E+00  0.00000000E+00  0.00000000E+00  0.00000000E+00  1.00000000E+00
  1.30000000E+01  0.00000000E+00  7.35389606E+00  6.46065143E+00  7.32688667E+00  1.00000000E+00  1.00000000E+00
  1.30000000E+01  0.00000000E+00  1.18373005E+01  1.06812161E+01  1.18573812E+01  2.00000000E+00  1.00000000E+00
  1.30000000E+01  0.00000000E+00  1.45497890E+01  1.34296352E+01  1.46311814E+01  3.00000000E+00  1.00000000E+00
  1.30000000E+01 -1.91058031E+00  1.60719975E+01  1.51223807E+01  1.62049032E+01  4.00000000E+00  0.00000000E+00
  1.30000000E+01  0.00000000E+00  1.60719975E+01  1.51223807E+01  1.62049032E+01  4.00000000E+00  1.00000000E+00
  1.30000000E+01 -1.43669966E-01  1.67949127E+01  1.60576420E+01  1.69614377E+01  5.00000000E+00  0.00000000E+00
  1.30000000E+01  0.00000000E+00  1.67949127E+01  1.60576420E+01  1.69614377E+01  5.00000000E+00  1.00000000E+00
  1.30000000E+01  0.00000000E+00  1.69838999E+01  1.64513086E+01  1.71659575E+01  6.00000000E+00  1.00000000E+00
  1.30000000E+01  2.22841362E+00  1.68198134E+01  1.64606351E+01  1.70024851E+01  7.00000000E+00  0.00000000E+00
  1.30000000E+01  0.00000000E+00  1.68198134E+01  1.64606351E+01  1.70024851E+01  7.00000000E+00  1.00000000E+00
  1.30000000E+01  0.00000000E+00  1.64261584E+01  1.62005439E+01  1.65986518E+01  8.00000000E+00  1.00000000E+00
  1.30000000E+01  0.00000000E+00  1.58873183E+01  1.57551776E+01  1.60427928E+01  9.00000000E+00  1.00000000E+00
  1.30000000E+01  0.00000000E+00  1.52609096E+01  1.51861272E+01  1.53957725E+01  1.00000000E+01  1.00000000E+00
  1.30000000E+01  0.00000000E+00  1.45861920E+01  1.45384352E+01  1.46992919E+01  1.10000000E+01  1.00000000E+00
  1.30000000E+01  0.00000000E+00  1.38898214E+01  1.38449445E+01  1.39816794E+01  1.20000000E+01  1.00000000E+00
  1.30000000E+01  0.00000000E+00  1.31897819E+01  1.31294996E+01  1.32619654E+01  1.30000000E+01  1.00000000E+00
  1.30000000E+01  0.00000000E+00  1.24980917E+01  1.24092930E+01  1.25527296E+01  1.40000000E+01  1.00000000E+00
  1.30000000E+01  0.00000000E+00  1.18226620E+01  1.16965957E+01  1.18620954E+01  1.50000000E+01  1.00000000E+00
  1.30000000E+01  0.00000000E+00  1.11685720E+01  1.10000368E+01  1.11951215E+01  1.60000000E+01  1.00000000E+00
  1.30000000E+01  0.00000000E+00  1.05389513E+01  1.03255472E+01  1.05547716E+01  1.70000000E+01  1.00000000E+00
  1.30000000E+01  0.00000000E+00  9.93558609E+00  9.67706341E+00  9.94258789E+00  1.80000000E+01  1.00000000E+00
  1.30000000E+01 -7.29326847E-01  9.35933853E+00  9.05704823E+00  9.35915712E+00  1.90000000E+01  0.00000000E+00
  1.30000000E+01  0.00000000E+00  9.35933853E+00  9.05704823E+00  9.35915712E+00  1.90000000E+01  1.00000000E+00
  1.30000000E+01  0.00000000E+00  8.81043622E+00  8.46687778E+00  8.80443089E+00  2.00000000E+01  1.00000000E+00
  1.30000000E+01  0.00000000E+00  8.28867313E+00  7.90713098E+00  8.27794593E+00  2.10000000E+01  1.00000000E+00
  1.30000000E+01  0.00000000E+00  7.79354912E+00  7.37780489E+00  7.77897370E+00  2.20000000E+01  1.00000000E+00
  1.30000000E+01  0.00000000E+00  7.32436692E+00  6.87847608E+00  7.30662218E+00  2.30000000E+01  1.00000000E+00
  1.30000000E+01  0.00000000E+00  6.88029996E+00  6.40842113E+00  6.85990405E+00  2.40000000E+01  1.00000000E+00
  1.40000000E+01  0.00000000E+00  0.00000000E+00  0.00000000E+00  0.00000000E+00  0.00000000E+00  1.00000000E+00
  1.40000000E+01  0.00000000E+00  0.00000000E+00  0.00000000E+00  0.00000000E+00  0.00000000E+00  1.00000000E+00
  1.40000000E+01 -1.64990535E+00  7.35389606E+00  3.39786988E+00  6.15594197E+00  1.00000000E+00  0.00000000E+00
  1.40000000E+01  0.00000000E+00  7.35389606E+00  3.39786988E+00  6.15594197E+00  1.00000000E+00  1.00000000E+00
  1.40000000E+01  0.00000000E+00  1.18373005E+01  5.79623695E+00  1.02719261E+01  2.00000000E+00  1.00000000E+00
  1.40000000E+01  0.00000000E+00  1.45497890E+01  7.51404376E+00  1.30276245E+01  3.00000000E+00  1.00000000E+00
  1.40000000E+01  0.00000000E+00  1.60719975E+01  8.70262545E+00  1.47747054E+01  4.00000000E+00  1.00000000E+00
  1.40000000E+01  0.00000000E+00  1.67949127E+01  9.47830470E+00  1.57748169E+01  5.00000000E+00  1.00000000E+00
  1.40000000E+01  0.00000000E+00  1.69838999E+01  9.93205787E+00  1.62249686E+01  6.00000000E+00  1.00000000E+00
  1.40000000E+01  0.00000000E+00  1.68198134E+01  1.01357897E+01  1.62742962E+01  7.00000000E+00  1.00000000E+00
  1.40000000E+01  0.00000000E+00  1.64261584E+01  1.01467276E+01  1.60359294E+01  8.00000000E+00  1.00000000E+00
  1.40000000E+01  0.00000000E+00  1.58873183E+01  1.00105990E+01  1.55956125E+01  9.00000000E+00  1.00000000E+00
  1.40000000E+01  0.00000000E+00  1.52609096E+01  9.76401071E+00  1.50181383E+01  1.00000000E+01  1.00000000E+00
  1.40000000E+01  0.00000000E+00  1.45861920E+01  9.43630332E+00  1.43522768E+01  1.10000000E+01  1.00000000E+00
  1.40000000E+01  0.00000000E+00  1.38898214E+01  9.05094608E+00  1.36344496E+01  1.20000000E+01  1.00000000E+00
  1.40000000E+01  0.00000000E+00  1.31897819E+01  8.62667788E+00  1.28916280E+01  1.30000000E+01  1.00000000E+00
  1.40000000E+01  0.00000000E+00  1.24980917E+01  8.17839887E+00  1.21435394E+01  1.40000000E+01  1.00000000E+00
  1.40000000E+01 -1.12369038E+00  1.18226620E+01  7.71788320E+00  1.14043699E+01  1.50000000E+01  0.00000000E+00
  1.40000000E+01  0.00000000E+00  1.18226620E+01  7.71788320E+00  1.14043699E+01  1.50000000E+01  1.00000000E+00
  1.40000000E+01  0.00000000E+00  1.11685720E+01  7.25436232E+00  1.06840933E+01  1.60000000E+01  1.00000000E+00
  1.40000000E+01  0.00000000E+00  1.05389513E+01  6.79499381E+00  9.98949319E+00  1.70000000E+01  1.00000000E+00
  1.40000000E+01 -1.83223879E-01  9.93558609E+00  6.34524564E+00  9.32495379E+00  1.80000000E+01  0.00000000E+00
  1.40000000E+01  0.00000000E+00  9.93558609E+00  6.34524564E+00  9.32495379E+00  1.80000000E+01  1.00000000E+00
  1.40000000E+01  0.00000000E+00  9.35933853E+00  5.90921003E+00  8.69306983E+00  1.90000000E+01  1.00000000E+00
  1.40000000E+01  0.00000000E+00  8.81043622E+00  5.48986259E+00  8.09511679E+00  2.00000000E+01  1.00000000E+00
  1.40000000E+01  5.73565879E-01  8.28867313E+00  5.08927474E+00  7.53140973E+00  2.10000000E+01  0.00000000E+00
  1.40000000E+01  0.00000000E+00  8.28867313E+00  5.08927474E+00  7.53140973E+00  2.10000000E+01  1.00000000E+00
  1.40000000E+01  0.00000000E+00  7.79354912E+00  4.70878990E+00  7.00157781E+00  2.20000000E+01  1.00000000E+00
  1.40000000E+01 -1.35577764E+00  7.32436692E+00  4.34916858E+00  6.50477207E+00  2.30000000E+01  0.00000000E+00
  1.40000000E+01  0.00000000E+00  7.32436692E+00  4.34916858E+00  6.50477207E+00  2.30000000E+01  1.00000000E+00
  1.40000000E+01  0.00000000E+00  6.88029996E+00  4.01070908E+00  6.03982192E+00  2.40000000E+01  1.00000000E+00
  1.50000000E+01  0.00000000E+00  0.00000000E+00  0.00000000E+00  0.00000000E+00  0.00000000E+00  1.00000000E+00
  1.50000000E+01 -8.85158039E-02  0.00000000E+00  0.00000000E+00  0.00000000E+00  0.00000000E+00  0.00000000E+00
  1.50000000E+01  0.00000000E+00  0.00000000E+00  0.00000000E+00  0.00000000E+00  0.00000000E+00  1.00000000E+00
  1.50000000E+01  1.60043790E+00  7.35389606E+00  1.20708600E+01  7.16601564E+00  1.00000000E+00  0.00000000E+00
  1.50000000E+01  0.00000000E+00  7.35389606E+00  1.20708600E+01  7.16601564E+00  1.00000000E+00  1.00000000E+00
  1.50000000E+01  0.00000000E+00  1.18373005E+01  1.63154769E+01  1.32294425E+01  2.00000000E+00  1.00000000E+00
  1.50000000E+01  0.00000000E+00  1.45497890E+01  1.74754690E+01  1.67688323E+01  3.00000000E+00  1.00000000E+00
  1.50000000E+01  0.00000000E+00  1.60719975E+01  1.73442218E+01  1.83397370E+01  4.00000000E+00  1.00000000E+00
  1.50000000E+01  0.00000000E+00  1.67949127E+01  1.66880471E+01  1.86972294E+01  5.00000000E+00  1.00000000E+00
  1.50000000E+01  0.00000000E+00  1.69838999E+01  1.58351532E+01  1.83885325E+01  6.00000000E+00  1.00000000E+00
  1.50000000E+01  0.00000000E+00  1.68198134E+01  1.49259097E+01  1.77447690E+01  7.00000000E+00  1.00000000E+00
  1.50000000E+01  0.00000000E+00  1.64261584E+01  1.40199696E+01  1.69493888E+01  8.00000000E+00  1.00000000E+00
  1.50000000E+01  0.00000000E+00  1.58873183E+01  1.31422454E+01  1.60986941E+01  9.00000000E+00  1.00000000E+00
  1.50000000E+01  0.00000000E+00  1.52609096E+01  1.23026708E+01  1.52413067E+01  1.00000000E+01  1.00000000E+00
  1.50000000E+01  0.00000000E+00  1.45861920E+01  1.15047017E+01  1.44009349E+01  1.10000000E+01  1.00000000E+00
  1.50000000E+01 -1.90865246E+00  1.38898214E+01  1.07489774E+01  1.35886627E+01  1.20000000E+01  0.00000000E+00
  1.50000000E+01  0.00000000E+00  1.38898214E+01  1.07489774E+01  1.35886627E+01  1.20000000E+01  1.00000000E+00
  1.50000000E+01  0.00000000E+00  1.31897819E+01  1.00349001E+01  1.28093107E+01  1.30000000E+01  1.00000000E+00
  1.50000000E+01  0.00000000E+00  1.24980917E+01  9.36132100E+00  1.20646363E+01  1.40000000E+01  1.00000000E+00
  1.50000000E+01  0.00000000E+00  1.18226620E+01  8.72684030E+00  1.13549111E+01  1.50000000E+01  1.00000000E+00
  1.50000000E+01 -9.87156194E-01  1.11685720E+01  8.12994216E+00  1.06796879E+01  1.60000000E+01  0.00000000E+00
  1.50000000E+01  0.00000000E+00  1.11685720E+01  8.12994216E+00  1.06796879E+01  1.60000000E+01  1.00000000E+00
  1.50000000E+01  0.00000000E+00  1.05389513E+01  7.56905799E+00  1.00381686E+01  1.70000000E+01  1.00000000E+00
  1.50000000E+01  0.00000000E+00  9.93558609E+00  7.04259877E+00  9.42938227E+00  1.80000000E+01  1.00000000E+00
  1.50000000E+01  0.00000000E+00  9.35933853E+00  6.54897366E+00  8.85227025E+00  1.90000000E+01  1.00000000E+00
  1.50000000E+01  1.07162648E+00  8.81043622E+00  6.08660237E+00  8.30572884E+00  2.00000000E+01  0.00000000E+00
  1.50000000E+01  0.00000000E+00  8.81043622E+00  6.08660237E+00  8.30572884E+00  2.00000000E+01  1.00000000E+00
  1.50000000E+01  0.00000000E+00  8.28867313E+00  5.65392423E+00  7.78863127E+00  2.10000000E+01  1.00000000E+00
  1.50000000E+01  0.00000000E+00  7.79354912E+00  5.24940572E+00  7.29984052E+00  2.20000000E+01  1.00000000E+00
  1.50000000E+01  0.00000000E+00  7.32436692E+00  4.87154662E+00  6.83821755E+00  2.30000000E+01  1.00000000E+00
  1.50000000E+01  0.00000000E+00  6.88029996E+00  4.51888532E+00  6.40262726E+00  2.40000000E+01  1.00000000E+00
  1.60000000E+01  0.00000000E+00  0.00000000E+00  0.00000000E+00  0.00000000E+00  0.00000000E+00  1.00000000E+00
  1.60000000E+01  0.00000000E+00  0.00000000E+00  0.00000000E+00  0.00000000E+00  0.00000000E+00  1.00000000E+00
  1.60000000E+01  3.08374285E-01  7.35389606E+00  3.48834921E+00  6.20761771E+00  1.00000000E+00  0.00000000E+00
  1.60000000E+01  0.00000000E+00  7.35389606E+00  3.48834921E+00  6.20761771E+00  1.00000000E+00  1.00000000E+00
  1.60000000E+01 -8.83982163E-01  1.18373005E+01  6.03668347E+00  1.04235090E+01  2.00000000E+00  0.00000000E+00
  1.60000000E+01  0.00000000E+00  1.18373005E+01  6.03668347E+00  1.04235090E+01  2.00000000E+00  1.00000000E+00
  1.60000000E+01  0.00000000E+00  1.45497890E+01  7.93556400E+00  1.32948575E+01  3.00000000E+00  1.00000000E+00
  1.60000000E+01 -2.18374154E+00  1.60719975E+01  9.31864629E+00  1.51567466E+01  4.00000000E+00  0.00000000E+00
  1.60000000E+01  0.00000000E+00  1.60719975E+01  9.31864629E+00  1.51567466E+01  4.00000000E+00  1.00000000E+00
  1.60000000E+01  0.00000000E+00  1.67949127E+01  1.02909052E+01  1.62620156E+01  5.00000000E+00  1.00000000E+00
  1.60000000E+01  0.00000000E+00  1.69838999E+01  1.09358534E+01  1.68033058E+01  6.00000000E+00  1.00000000E+00
  1.60000000E+01  0.00000000E+00  1.68198134E+01  1.13205028E+01  1.69281193E+01  7.00000000E+00  1.00000000E+00
  1.60000000E+01  0.00000000E+00  1.64261584E+01  1.14989176E+01  1.67495617E+01  8.00000000E+00  1.00000000E+00
  1.60000000E+01  0.00000000E+00  1.58873183E+01  1.15148762E+01  1.63543099E+01  9.00000000E+00  1.00000000E+00
  1.60000000E+01  0.00000000E+00  1.52609096E+01  1.14039052E+01  1.58086179E+01  1.00000000E+01  1.00000000E+00
  1.60000000E+01  5.37425452E-01  1.45861920E+01  1.11948803E+01  1.51629384E+01  1.10000000E+01  0.00000000E+00
  1.60000000E+01  0.00000000E+00  1.45861920E+01  1.11948803E+01  1.51629384E+01  1.10000000E+01  1.00000000E+00
  1.60000000E+01  0.00000000E+00  1.38898214E+01  1.09112621E+01  1.44554421E+01  1.20000000E+01  1.00000000E+00
  1.60000000E+01  0.00000000E+00  1.31897819E+01  1.05721120E+01  1.37147955E+01  1.30000000E+01  1.00000000E+00
  1.60000000E+01 -8.01286121E-01  1.24980917E+01  1.01928970E+01  1.29623022E+01  1.40000000E+01  0.00000000E+00
  1.60000000E+01  0.00000000E+00  1.24980917E+01  1.01928970E+01  1.29623022E+01  1.40000000E+01  1.00000000E+00
  1.60000000E+01  0.00000000E+00  1.18226620E+01  9.78613392E+00  1.22135660E+01  1.50000000E+01  1.00000000E+00
  1.60000000E+01  0.00000000E+00  1.11685720E+01  9.36191959E+00  1.14798008E+01  1.60000000E+01  1.00000000E+00
  1.60000000E+01  0.00000000E+00  1.05389513E+01  8.92836381E+00  1.07688521E+01  1.70000000E+01  1.00000000E+00
  1.60000000E+01  0.00000000E+00  9.93558609E+00  8.49193973E+00  1.00859927E+01  1.80000000E+01  1.00000000E+00
  1.60000000E+01  0.00000000E+00  9.35933853E+00  8.05777749E+00  9.43454732E+00  1.90000000E+01  1.00000000E+00
  1.60000000E+01  0.00000000E+00  8.81043622E+00  7.62989906E+00  8.81637421E+00  2.00000000E+01  1.00000000E+00
  1.60000000E+01  0.00000000E+00  8.28867313E+00  7.21141699E+00  8.23224209E+00  2.10000000E+01  1.00000000E+00
  1.60000000E+01  0.00000000E+00  7.79354912E+00  6.80469615E+00  7.68212116E+00  2.20000000E+01  1.00000000E+00
  1.60000000E+01  0.00000000E+00  7.32436692E+00  6.41148956E+00  7.16540804E+00  2.30000000E+01  1.00000000E+00
  1.60000000E+01  0.00000000E+00  6.88029996E+00  6.03304764E+00  6.68109739E+00  2.40000000E+01  1.00000000E+00
  1.70000000E+01  0.00000000E+00  0.00000000E+00  0.00000000E+00  0.00000000E+00  0.00000000E+00  1.00000000E+00
  1.70000000E+01  0.00000000E+00  0.00000000E+00  0.00000000E+00  0.00000000E+00  0.00000000E+00  1.00000000E+00
  1.70000000E+01  0.00000000E+00  7.35389606E+00  1.18198954E+01  6.78156892E+00  1.00000000E+00  1.00000000E+00
  1.70000000E+01  0.00000000E+00  1.18373005E+01  1.86757138E+01  1.11227091E+01  2.00000000E+00  1.00000000E+00
  1.70000000E+01  0.00000000E+00  1.45497890E+01  2.25846415E+01  1.38597779E+01  3.00000000E+00  1.00000000E+00
  1.70000000E+01  0.00000000E+00  1.60719975E+01  2.46492720E+01  1.54435341E+01  4.00000000E+00  1.00000000E+00
  1.70000000E+01  0.00000000E+00  1.67949127E+01  2.55613720E+01  1.62128751E+01  5.00000000E+00  1.00000000E+00
  1.70000000E+01  1.70692488E+00  1.69838999E+01  2.57566945E+01  1.64179567E+01  6.00000000E+00  0.00000000E+00
  1.70000000E+01  0.00000000E+00  1.69838999E+01  2.57566945E+01  1.64179567E+01  6.00000000E+00  1.00000000E+00
  1.70000000E+01  0.00000000E+00  1.68198134E+01  2.55102847E+01  1.62402778E+01  7.00000000E+00  1.00000000E+00
  1.70000000E+01  5.04353940E-01  1.64261584E+01  2.49959020E+01  1.58095604E+01  8.00000000E+00  0.00000000E+00
  1.70000000E+01  0.00000000E+00  1.64261584E+01  2.49959020E+01  1.58095604E+01  8.00000000E+00  1.00000000E+00
  1.70000000E+01  0.00000000E+00  1.58873183E+01  2.43233261E+01  1.52173148E+01  9.00000000E+00  1.00000000E+00
  1.70000000E+01  0.00000000E+00  1.52609096E+01  2.35618600E+01  1.45273392E+01  1.00000000E+01  1.00000000E+00
  1.70000000E+01  0.00000000E+00  1.45861920E+01  2.27551858E+01  1.37836292E+01  1.10000000E+01  1.00000000E+00
  1.70000000E+01  0.00000000E+00  1.38898214E+01  2.19307532E+01  1.30161895E+01  1.20000000E+01  1.00000000E+00
  1.70000000E+01  1.42626910E+00  1.31897819E+01  2.11057262E+01  1.22452408E+01  1.30000000E+01  0.00000000E+00
  1.70000000E+01  0.00000000E+00  1.31897819E+01  2.11057262E+01  1.22452408E+01  1.30000000E+01  1.00000000E+00
  1.70000000E+01  0.00000000E+00  1.24980917E+01  2.02907474E+01  1.14842138E+01  1.40000000E+01  1.00000000E+00
  1.70000000E+01  6.71102291E-01  1.18226620E+01  1.94923238E+01  1.07418610E+01  1.50000000E+01  0.00000000E+00
  1.70000000E+01  0.00000000E+00  1.18226620E+01  1.94923238E+01  1.07418610E+01  1.50000000E+01  1.00000000E+00
  1.70000000E+01  0.00000000E+00  1.11685720E+01  1.87143395E+01  1.00237305E+01  1.60000000E+01  1.00000000E+00
  1.70000000E+01  5.20119415E-01  1.05389513E+01  1.79590145E+01  9.33318640E+00  1.70000000E+01  0.00000000E+00
  1.70000000E+01  0.00000000E+00  1.05389513E+01  1.79590145E+01  9.33318640E+00  1.70000000E+01  1.00000000E+00
  1.70000000E+01  0.00000000E+00  9.93558609E+00  1.72275122E+01  8.67211175E+00  1.80000000E+01  1.00000000E+00
  1.70000000E+01  0.00000000E+00  9.35933853E+00  1.65203262E+01  8.04138913E+00  1.90000000E+01  1.00000000E+00
  1.70000000E+01  0.00000000E+00  8.81043622E+00  1.58375247E+01  7.44122875E+00  2.00000000E+01  1.00000000E+00
  1.70000000E+01  0.00000000E+00  8.28867313E+00  1.51789070E+01  6.87139126E+00  2.10000000E+01  1.00000000E+00
  1.70000000E+01  1.88201470E-01  7.79354912E+00  1.45441021E+01  6.33133898E+00  2.20000000E+01  0.00000000E+00
  1.70000000E+01  0.00000000E+00  7.79354912E+00  1.45441021E+01  6.33133898E+00  2.20000000E+01  1.00000000E+00
  1.70000000E+01  4.10363571E-01  7.32436692E+00  1.39326324E+01  5.82033830E+00  2.30000000E+01  0.00000000E+00
  1.70000000E+01  0.00000000E+00  7.32436692E+00  1.39326324E+01  5.82033830E+00  2.30000000E+01  1.00000000E+00
  1.70000000E+01  0.00000000E+00  6.88029996E+00  1.33439541E+01  5.33752929E+00  2.40000000E+01  1.00000000E+00
  1.80000000E+01  0.00000000E+00  0.00000000E+00  0.00000000E+00  0.00000000E+00  0.00000000E+00  1.00000000E+00
  1.80000000E+01  0.00000000E+00  0.00000000E+00  0.00000000E+00  0.00000000E+00  0.00000000E+00  1.00000000E+00
  1.80000000E+01  0.00000000E+00  7.35389606E+00  4.43082613E+00  6.78195531E+00  1.00000000E+00  1.00000000E+00
  1.80000000E+01  0.00000000E+00  1.18373005E+01  7.35583492E+00  1.10650718E+01  2.00000000E+00  1.00000000E+00
  1.80000000E+01  0.00000000E+00  1.45497890E+01  9.30544645E+00  1.37597711E+01  3.00000000E+00  1.00000000E+00
  1.80000000E+01  0.00000000E+00  1.60719975E+01  1.05413983E+01  1.53427998E+01  4.00000000E+00  1.00000000E+00
  1.80000000E+01 -1.27407107E+00  1.67949127E+01  1.12546028E+01  1.61495643E+01  5.00000000E+00  0.00000000E+00
  1.80000000E+01  0.00000000E+00  1.67949127E+01  1.12546028E+01  1.61495643E+01  5.00000000E+00  1.00000000E+00
  1.80000000E+01  0.00000000E+00  1.69838999E+01  1.15860016E+01  1.64179685E+01  6.00000000E+00  1.00000000E+00
  1.80000000E+01  0.00000000E+00  1.68198134E+01  1.16403751E+01  1.63173360E+01  7.00000000E+00  1.00000000E+00
  1.80000000E+01  0.00000000E+00  1.64261584E+01  1.14959336E+01  1.59682501E+01  8.00000000E+00  1.00000000E+00
  1.80000000E+01  0.00000000E+00  1.58873183E+01  1.12111650E+01  1.54564501E+01  9.00000000E+00  1.00000000E+00
  1.80000000E+01  0.00000000E+00  1.52609096E+01  1.08298370E+01  1.48427211E+01  1.00000000E+01  1.00000000E+00
  1.80000000E+01  0.00000000E+00  1.45861920E+01  1.03846708E+01  1.41699443E+01  1.10000000E+01  1.00000000E+00
  1.80000000E+01  0.00000000E+00  1.38898214E+01  9.90006762E+00  1.34681560E+01  1.20000000E+01  1.00000000E+00
  1.80000000E+01  0.00000000E+00  1.31897819E+01  9.39415922E+00  1.27582029E+01  1.30000000E+01  1.00000000E+00
  1.80000000E+01  0.00000000E+00  1.24980917E+01  8.88033795E+00  1.20543622E+01  1.40000000E+01  1.00000000E+00
  1.80000000E+01  0.00000000E+00  1.18226620E+01  8.36840502E+00  1.13662223E+01  1.50000000E+01  1.00000000E+00
  1.80000000E+01  0.00000000E+00  1.11685720E+01  7.86544631E+00  1.07000457E+01  1.60000000E+01  1.00000000E+00
  1.80000000E+01 -1.07912593E+00  1.05389513E+01  7.37649036E+00  1.00597426E+01  1.70000000E+01  0.00000000E+00
  1.80000000E+01  0.00000000E+00  1.05389513E+01  7.37649036E+00  1.00597426E+01  1.70000000E+01  1.00000000E+00
  1.80000000E+01  0.00000000E+00  9.93558609E+00  6.90500740E+00  9.44756772E+00  1.80000000E+01  1.00000000E+00
  1.80000000E+01  0.00000000E+00  9.35933853E+00  6.45329056E+00  8.86462078E+00  1.90000000E+01  1.00000000E+00
  1.80000000E+01  0.00000000E+00  8.81043622E+00  6.02274447E+00  8.31120235E+00  2.00000000E+01  1.00000000E+00
  1.80000000E+01  0.00000000E+00  8.28867313E+00  5.61410648E+00  7.78706723E+00  2.10000000E+01  1.00000000E+00
  1.80000000E+01  0.00000000E+00  7.79354912E+00  5.22761523E+00  7.29160344E+00  2.20000000E+01  1.00000000E+00
  1.80000000E+01  2.11394361E-01  7.32436692E+00  4.86313960E+00  6.82395917E+00  2.30000000E+01  0.00000000E+00
  1.80000000E+01  0.00000000E+00  7.32436692E+00  4.86313960E+00  6.82395917E+00  2.30000000E+01  1.00000000E+00
  1.80000000E+01  0.00000000E+00  6.88029996E+00  4.52027756E+00  6.38313113E+00  2.40000000E+01  1.00000000E+00
  1.90000000E+01  0.00000000E+00  0.00000000E+00  0.00000000E+00  0.00000000E+00  0.00000000E+00  1.00000000E+00
  1.90000000E+01  0.00000000E+00  0.00000000E+00  0.00000000E+00  0.00000000E+00  0.00000000E+00  1.00000000E+00
  1.90000000E+01  0.00000000E+00  7.35389606E+00  6.07102591E+00  7.27532057E+00  1.00000000E+00  1.00000000E+00
  1.90000000E+01  0.00000000E+00  1.18373005E+01  9.95066772E+00  1.17600751E+01  2.00000000E+00  1.00000000E+00
  1.90000000E+01  0.00000000E+00  1.45497890E+01  1.24606766E+01  1.45118740E+01  3.00000000E+00  1.00000000E+00
  1.90000000E+01  0.00000000E+00  1.60719975E+01  1.40162018E+01  1.60884783E+01  4.00000000E+00  1.00000000E+00
  1.90000000E+01  0.00000000E+00  1.67949127E+01  1.49063827E+01  1.68689650E+01  5.00000000E+00  1.00000000E+00
  1.90000000E+01  4.87970137E-01  1.69838999E+01  1.53338112E+01  1.71127399E+01  6.00000000E+00  0.00000000E+00
  1.90000000E+01  0.00000000E+00  1.69838999E+01  1.53338112E+01  1.71127399E+01  6.00000000E+00  1.00000000E+00
  1.90000000E+01 -1.28127049E+00  1.68198134E+01  1.54409188E+01  1.69979311E+01  7.00000000E+00  0.00000000E+00
  1.90000000E+01  0.00000000E+00  1.68198134E+01  1.54409188E+01  1.69979311E+01  7.00000000E+00  1.00000000E+00
  1.90000000E+01  0.00000000E+00  1.64261584E+01  1.53280214E+01  1.66470333E+01  8.00000000E+00  1.00000000E+00
  1.90000000E+01  0.00000000E+00  1.58873183E+01  1.50658343E+01  1.61442981E+01  9.00000000E+00  1.00000000E+00
  1.90000000E+01  0.00000000E+00  1.52609096E+01  1.47042243E+01  1.55476364E+01  1.00000000E+01  1.00000000E+00
  1.90000000E+01  0.00000000E+00  1.45861920E+01  1.42783374E+01  1.48967735E+01  1.10000000E+01  1.00000000E+00
  1.90000000E+01 -2.18246620E-01  1.38898214E+01  1.38129174E+01  1.42188735E+01  1.20000000E+01  0.00000000E+00
  1.90000000E+01  0.00000000E+00  1.38898214E+01  1.38129174E+01  1.42188735E+01  1.20000000E+01  1.00000000E+00
  1.90000000E+01  0.00000000E+00  1.31897819E+01  1.33253511E+01  1.35324196E+01  1.30000000E+01  1.00000000E+00
  1.90000000E+01  0.00000000E+00  1.24980917E+01  1.28278178E+01  1.28498935E+01  1.40000000E+01  1.00000000E+00
  1.90000000E+01  0.00000000E+00  1.18226620E+01  1.23288096E+01  1.21796275E+01  1.50000000E+01  1.00000000E+00
  1.90000000E+01  0.00000000E+00  1.11685720E+01  1.18342053E+01  1.15270844E+01  1.60000000E+01  1.00000000E+00
  1.90000000E+01 -1.11222838E-01  1.05389513E+01  1.13480330E+01  1.08957447E+01  1.70000000E+01  0.00000000E+00
  1.90000000E+01  0.00000000E+00  1.05389513E+01  1.13480330E+01  1.08957447E+01  1.70000000E+01  1.00000000E+00
  1.90000000E+01 -1.63222657E+00  9.93558609E+00  1.08730083E+01  1.02877190E+01  1.80000000E+01  0.00000000E+00
  1.90000000E+01  0.00000000E+00  9.93558609E+00  1.08730083E+01  1.02877190E+01  1.80000000E+01  1.00000000E+00
  1.90000000E+01  0.00000000E+00  9.35933853E+00  1.04109167E+01  9.70417241E+00  1.90000000E+01  1.00000000E+00
  1.90000000E+01  0.00000000E+00  8.81043622E+00  9.96288405E+00  9.14561794E+00  2.00000000E+01  1.00000000E+00
  1.90000000E+01  0.00000000E+00  8.28867313E+00  9.52956908E+00  8.61212018E+00  2.10000000E+01  1.00000000E+00
  1.90000000E+01  8.31223866E-01  7.79354912E+00  9.11129948E+00  8.10343653E+00  2.20000000E+01  0.00000000E+00
  1.90000000E+01  0.00000000E+00  7.79354912E+00  9.11129948E+00  8.10343653E+00  2.20000000E+01  1.00000000E+00
  1.90000000E+01  1.89242007E+00  7.32436692E+00  8.70816902E+00  7.61911516E+00  2.30000000E+01  0.00000000E+00
  1.90000000E+01  0.00000000E+00  7.32436692E+00  8.70816902E+00  7.61911516E+00  2.30000000E+01  1.00000000E+00
  1.90000000E+01  0.00000000E+00  6.88029996E+00  8.32010642E+00  7.15856328E+00  2.40000000E+01  1.00000000E+00
  2.00000000E+01  0.00000000E+00  0.00000000E+00  0.00000000E+00  0.00000000E+00  0.00000000E+00  1.00000000E+00
  2.00000000E+01  7.18101582E-01  0.00000000E+00  0.00000000E+00  0.00000000E+00  0.00000000E+00  0.00000000E+00
  2.00000000E+01  0.00000000E+00  0.00000000E+00  0.00000000E+00  0.00000000E+00  0.00000000E+00  1.00000000E+00
  2.00000000E+01  0.00000000E+00  7.35389606E+00  8.03318977E+00  7.43598914E+00  1.00000000E+00  1.00000000E+00
  2.00000000E+01  0.00000000E+00  1.18373005E+01  1.31822263E+01  1.19551200E+01  2.00000000E+00  1.00000000E+00
  2.00000000E+01  0.00000000E+00  1.45497890E+01  1.64557941E+01  1.46719723E+01  3.00000000E+00  1.00000000E+00
  2.00000000E+01 -1.94650495E-01  1.60719975E+01  1.84191948E+01  1.61779225E+01  4.00000000E+00  0.00000000E+00
  2.00000000E+01  0.00000000E+00  1.60719975E+01  1.84191948E+01  1.61779225E+01  4.00000000E+00  1.00000000E+00
  2.00000000E+01  0.00000000E+00  1.67949127E+01  1.94673760E+01  1.68723120E+01  5.00000000E+00  1.00000000E+00
  2.00000000E+01  0.00000000E+00  1.69838999E+01  1.98786438E+01  1.70266696E+01  6.00000000E+00  1.00000000E+00
  2.00000000E+01  0.00000000E+00  1.68198134E+01  1.98500561E+01  1.68261660E+01  7.00000000E+00  1.00000000E+00
  2.00000000E+01  0.00000000E+00  1.64261584E+01  1.95214829E+01  1.63971382E+01  8.00000000E+00  1.00000000E+00
  2.00000000E+01  0.00000000E+00  1.58873183E+01  1.89923120E+01  1.58256906E+01  9.00000000E+00  1.00000000E+00
  2.00000000E+01  0.00000000E+00  1.52609096E+01  1.83331517E+01  1.51703534E+01  1.00000000E+01  1.00000000E+00
  2.00000000E+01  2.27510314E+00  1.45861920E+01  1.75941081E+01  1.44707515E+01  1.10000000E+01  0.00000000E+00
  2.00000000E+01  0.00000000E+00  1.45861920E+01  1.75941081E+01  1.44707515E+01  1.10000000E+01  1.00000000E+00
  2.00000000E+01  0.00000000E+00  1.38898214E+01  1.68106374E+01  1.37535373E+01  1.20000000E+01  1.00000000E+00
  2.00000000E+01  0.00000000E+00  1.31897819E+01  1.60077270E+01  1.30364760E+01  1.30000000E+01  1.00000000E+00
  2.00000000E+01  0.00000000E+00  1.24980917E+01  1.52028672E+01  1.23312456E+01  1.40000000E+01  1.00000000E+00
  2.00000000E+01  0.00000000E+00  1.18226620E+01  1.44081816E+01  1.16453644E+01  1.50000000E+01  1.00000000E+00
  2.00000000E+01  0.00000000E+00  1.11685720E+01  1.36319453E+01  1.09835106E+01  1.60000000E+01  1.00000000E+00
  2.00000000E+01  0.00000000E+00  1.05389513E+01  1.28796775E+01  1.03484308E+01  1.70000000E+01  1.00000000E+00
  2.00000000E+01  0.00000000E+00  9.93558609E+00  1.21549214E+01  9.74155994E+00  1.80000000E+01  1.00000000E+00
  2.00000000E+01  0.00000000E+00  9.35933853E+00  1.14598069E+01  9.16344796E+00  1.90000000E+01  1.00000000E+00
  2.00000000E+01 -5.38815776E-01  8.81043622E+00  1.07954528E+01  8.61405005E+00  2.00000000E+01  0.00000000E+00
  2.00000000E+01  0.00000000E+00  8.81043622E+00  1.07954528E+01  8.61405005E+00  2.00000000E+01  1.00000000E+00
  2.00000000E+01 -1.75654916E-01  8.28867313E+00  1.01622579E+01  8.09292614E+00  2.10000000E+01  0.00000000E+00
  2.00000000E+01  0.00000000E+00  8.28867313E+00  1.01622579E+01  8.09292614E+00  2.10000000E+01  1.00000000E+00
  2.00000000E+01  0.00000000E+00  7.79354912E+00  9.56011062E+00  7.59937706E+00  2.20000000E+01  1.00000000E+00
  2.00000000E+01  3.07394181E-02  7.32436692E+00  8.98853955E+00  7.13253743E+00  2.30000000E+01  0.00000000E+00
  2.00000000E+01  0.00000000E+00  7.32436692E+00  8.98853955E+00  7.13253743E+00  2.30000000E+01  1.00000000E+00
  2.00000000E+01  0.00000000E+00  6.88029996E+00  8.44682363E+00  6.69143942E+00  2.40000000E+01  1.00000000E+00
  2.10000000E+01  0.00000000E+00  0.00000000E+00  0.00000000E+00  0.00000000E+00  0.00000000E+00  1.00000000E+00
  2.10000000E+01 -2.76608244E-01  0.00000000E+00  0.00000000E+00  0.00000000E+00  0.00000000E+00  0.00000000E+00
  2.10000000E+01  0.00000000E+00  0.00000000E+00  0.00000000E+00  0.00000000E+00  0.00000000E+00  1.00000000E+00
  2.10000000E+01 -8.90773811E-01  7.35389606E+00  4.62233547E+00  6.85326771E+00  1.00000000E+00  0.00000000E+00
  2.10000000E+01  0.00000000E+00  7.35389606E+00  4.62233547E+00  6.85326771E+00  1.00000000E+00  1.00000000E+00
  2.10000000E+01  0.00000000E+00  1.18373005E+01  7.99938846E+00  1.13994193E+01  2.00000000E+00  1.00000000E+00
  2.10000000E+01  0.00000000E+00  1.45497890E+01  1.05083290E+01  1.44033320E+01  3.00000000E+00  1.00000000E+00
  2.10000000E+01  0.00000000E+00  1.60719975E+01  1.23356670E+01  1.62760883E+01  4.00000000E+00  1.00000000E+00
  2.10000000E+01  0.00000000E+00  1.67949127E+01  1.36267945E+01  1.73222180E+01  5.00000000E+00  1.00000000E+00
  2.10000000E+01  0.00000000E+00  1.69838999E+01  1.44960625E+01  1.77687576E+01  6.00000000E+00  1.00000000E+00
  2.10000000E+01  0.00000000E+00  1.68198134E+01  1.50339203E+01  1.77853570E+01  7.00000000E+00  1.00000000E+00
  2.10000000E+01 -5.41554055E-01  1.64261584E+01  1.53121802E+01  1.74987448E+01  8.00000000E+00  0.00000000E+00
  2.10000000E+01  0.00000000E+00  1.64261584E+01  1.53121802E+01  1.74987448E+01  8.00000000E+00  1.00000000E+00
  2.10000000E+01  0.00000000E+00  1.58873183E+01  1.53879985E+01  1.70033735E+01  9.00000000E+00  1.00000000E+00
  2.10000000E+01  0.00000000E+00  1.52609096E+01  1.53069337E+01  1.63693557E+01  1.00000000E+01  1.00000000E+00
  2.10000000E+01  0.00000000E+00  1.45861920E+01  1.51053448E+01  1.56484594E+01  1.10000000E+01  1.00000000E+00
  2.10000000E+01  0.00000000E+00  1.38898214E+01  1.48122429E+01  1.48786000E+01  1.20000000E+01  1.00000000E+00
  2.10000000E+01  0.00000000E+00  1.31897819E+01  1.44507786E+01  1.40872780E+01  1.30000000E+01  1.00000000E+00
  2.10000000E+01  0.00000000E+00  1.24980917E+01  1.40394047E+01  1.32941686E+01  1.40000000E+01  1.00000000E+00
  2.10000000E+01  0.00000000E+00  1.18226620E+01  1.35928188E+01  1.25131039E+01  1.50000000E+01  1.00000000E+00
  2.10000000E+01  1.38395589E-01  1.11685720E+01  1.31226959E+01  1.17535581E+01  1.60000000E+01  0.00000000E+00
  2.10000000E+01  0.00000000E+00  1.11685720E+01  1.31226959E+01  1.17535581E+01  1.60000000E+01  1.00000000E+00
  2.10000000E+01  0.00000000E+00  1.05389513E+01  1.26382919E+01  1.10217863E+01  1.70000000E+01  1.00000000E+00
  2.10000000E+01  0.00000000E+00  9.93558609E+00  1.21469138E+01  1.03216749E+01  1.80000000E+01  1.00000000E+00
  2.10000000E+01  0.00000000E+00  9.35933853E+00  1.16543004E+01  9.65538646E+00  1.90000000E+01  1.00000000E+00
  2.10000000E+01  9.46892773E-01  8.81043622E+00  1.11649334E+01  9.02384452E+00  2.00000000E+01  0.00000000E+00
  2.10000000E+01  0.00000000E+00  8.81043622E+00  1.11649334E+01  9.02384452E+00  2.00000000E+01  1.00000000E+00
  2.10000000E+01  0.00000000E+00  8.28867313E+00  1.06822817E+01  8.42709375E+00  2.10000000E+01  1.00000000E+00
  2.10000000E+01  0.00000000E+00  7.79354912E+00  1.02090009E+01  7.86456836E+00  2.20000000E+01  1.00000000E+00
  2.10000000E+01  0.00000000E+00  7.32436692E+00  9.74709071E+00  7.33529097E+00  2.30000000E+01  1.00000000E+00
  2.10000000E+01  0.00000000E+00  6.88029996E+00  9.29802655E+00  6.83801777E+00  2.40000000E+01  1.00000000E+00
  2.20000000E+01  0.00000000E+00  0.00000000E+00  0.00000000E+00  0.00000000E+00  0.00000000E+00  1.00000000E+00
  2.20000000E+01  0.00000000E+00  0.00000000E+00  0.00000000E+00  0.00000000E+00  0.00000000E+00  1.00000000E+00
  2.20000000E+01  0.00000000E+00  7.35389606E+00  3.42487437E+00  6.16123636E+00  1.00000000E+00  1.00000000E+00
  2.20000000E+01  0.00000000E+00  1.18373005E+01  5.99032576E+00  1.04146949E+01  2.00000000E+00  1.00000000E+00
  2.20000000E+01  0.00000000E+00  1.45497890E+01  7.95700137E+00  1.33653662E+01  3.00000000E+00  1.00000000E+00
  2.20000000E+01  0.00000000E+00  1.60719975E+01  9.44006904E+00  1.53242466E+01  4.00000000E+00  1.00000000E+00
  2.20000000E+01  0.00000000E+00  1.67949127E+01  1.05315682E+01  1.65294093E+01  5.00000000E+00  1.00000000E+00
  2.20000000E+01  0.00000000E+00  1.69838999E+01  1.13058192E+01  1.71646416E+01  6.00000000E+00  1.00000000E+00
  2.20000000E+01  0.00000000E+00  1.68198134E+01  1.18232493E+01  1.73724165E+01  7.00000000E+00  1.00000000E+00
  2.20000000E+01  0.00000000E+00  1.64261584E+01  1.21332238E+01  1.72633499E+01  8.00000000E+00  1.00000000E+00
  2.20000000E+01 -1.39267219E+00  1.58873183E+01  1.22761989E+01  1.69232794E+01  9.00000000E+00  0.00000000E+00
  2.20000000E+01  0.00000000E+00  1.58873183E+01  1.22761989E+01  1.69232794E+01  9.00000000E+00  1.00000000E+00
  2.20000000E+01  0.00000000E+00  1.52609096E+01  1.22854084E+01  1.64186985E+01  1.00000000E+01  1.00000000E+00
  2.20000000E+01 -1.24382152E+00  1.45861920E+01  1.21881864E+01  1.58009313E+01  1.10000000E+01  0.00000000E+00
  2.20000000E+01  0.00000000E+00  1.45861920E+01  1.21881864E+01  1.58009313E+01  1.10000000E+01  1.00000000E+00
  2.20000000E+01  0.00000000E+00  1.38898214E+01  1.20070325E+01  1.51094038E+01  1.20000000E+01  1.00000000E+00
  2.20000000E+01  0.00000000E+00  1.31897819E+01  1.17604593E+01  1.43741946E+01  1.30000000E+01  1.00000000E+00
  2.20000000E+01  0.00000000E+00  1.24980917E+01  1.14637084E+01  1.36180814E+01  1.40000000E+01  1.00000000E+00
  2.20000000E+01  0.00000000E+00  1.18226620E+01  1.11293159E+01  1.28581194E+01  1.50000000E+01  1.00000000E+00
  2.20000000E+01  3.85296946E-01  1.11685720E+01  1.07675666E+01  1.21068816E+01  1.60000000E+01  0.00000000E+00
  2.20000000E+01  0.00000000E+00  1.11685720E+01  1.07675666E+01  1.21068816E+01  1.60000000E+01  1.00000000E+00
  2.20000000E+01  0.00000000E+00  1.05389513E+01  1.03868838E+01  1.13734594E+01  1.70000000E+01  1.00000000E+00
  2.20000000E+01  0.00000000E+00  9.93558609E+00  9.99415078E+00  1.06642500E+01  1.80000000E+01  1.00000000E+00
  2.20000000E+01  0.00000000E+00  9.35933853E+00  9.59496854E+00  9.98356895E+00  1.90000000E+01  1.00000000E+00
  2.20000000E+01  0.00000000E+00  8.81043622E+00  9.19387203E+00  9.33413649E+00  2.00000000E+01  1.00000000E+00
  2.20000000E+01  8.46482765E-01  8.28867313E+00  8.79451307E+00  8.71746189E+00  2.10000000E+01  0.00000000E+00
  2.20000000E+01  0.00000000E+00  8.28867313E+00  8.79451307E+00  8.71746189E+00  2.10000000E+01  1.00000000E+00
  2.20000000E+01  0.00000000E+00  7.79354912E+00  8.39980662E+00  8.13414215E+00  2.20000000E+01  1.00000000E+00
  2.20000000E+01  0.00000000E+00  7.32436692E+00  8.01205803E+00  7.58409744E+00  2.30000000E+01  1.00000000E+00
  2.20000000E+01  0.00000000E+00  6.88029996E+00  7.63306562E+00  7.06675349E+00  2.40000000E+01  1.00000000E+00
  2.30000000E+01  0.00000000E+00  0.00000000E+00  0.00000000E+00  0.00000000E+00  0.00000000E+00  1.00000000E+00
  2.30000000E+01  1.62633581E+00  0.00000000E+00  0.00000000E+00  0.00000000E+00  0.00000000E+00  0.00000000E+00
  2.30000000E+01  0.00000000E+00  0.00000000E+00  0.00000000E+00  0.00000000E+00  0.00000000E+00  1.00000000E+00
  2.30000000E+01  0.00000000E+00  7.35389606E+00  9.30249887E+00  7.18328943E+00  1.00000000E+00  1.00000000E+00
  2.30000000E+01  0.00000000E+00  1.18373005E+01  1.46179638E+01  1.16593022E+01  2.00000000E+00  1.00000000E+00
  2.30000000E+01 -2.44584507E-01  1.45497890E+01  1.75731058E+01  1.44211824E+01  3.00000000E+00  0.00000000E+00
  2.30000000E+01  0.00000000E+00  1.45497890E+01  1.75731058E+01  1.44211824E+01  3.00000000E+00  1.00000000E+00
  2.30000000E+01  4.43281784E-01  1.60719975E+01  1.90328866E+01  1.60020888E+01  4.00000000E+00  0.00000000E+00
  2.30000000E+01  0.00000000E+00  1.60719975E+01  1.90328866E+01  1.60020888E+01  4.00000000E+00  1.00000000E+00
  2.30000000E+01  0.00000000E+00  1.67949127E+01  1.95480182E+01  1.67746618E+01  5.00000000E+00  1.00000000E+00
  2.30000000E+01  1.54467864E+00  1.69838999E+01  1.94717219E+01  1.69994598E+01  6.00000000E+00  0.00000000E+00
  2.30000000E+01  0.00000000E+00  1.69838999E+01  1.94717219E+01  1.69994598E+01  6.00000000E+00  1.00000000E+00
  2.30000000E+01  0.00000000E+00  1.68198134E+01  1.90313196E+01  1.68582137E+01  7.00000000E+00  1.00000000E+00
  2.30000000E+01  0.00000000E+00  1.64261584E+01  1.83732902E+01  1.64772006E+01  8.00000000E+00  1.00000000E+00
  2.30000000E+01  0.00000000E+00  1.58873183E+01  1.75919879E+01  1.59437807E+01  9.00000000E+00  1.00000000E+00
  2.30000000E+01  6.85896541E-01  1.52609096E+01  1.67480599E+01  1.53180827E+01  1.00000000E+01  0.00000000E+00
  2.30000000E+01  0.00000000E+00  1.52609096E+01  1.67480599E+01  1.53180827E+01  1.00000000E+01  1.00000000E+00
  2.30000000E+01 -5.58572786E-01  1.45861920E+01  1.58803221E+01  1.46412541E+01  1.10000000E+01  0.00000000E+00
  2.30000000E+01  0.00000000E+00  1.45861920E+01  1.58803221E+01  1.46412541E+01  1.10000000E+01  1.00000000E+00
  2.30000000E+01  0.00000000E+00  1.38898214E+01  1.50134295E+01  1.39412542E+01  1.20000000E+01  1.00000000E+00
  2.30000000E+01  4.00901074E-01  1.31897819E+01  1.41628471E+01  1.32369153E+01  1.30000000E+01  0.00000000E+00
  2.30000000E+01  0.00000000E+00  1.31897819E+01  1.41628471E+01  1.32369153E+01  1.30000000E+01  1.00000000E+00
  2.30000000E+01 -9.12266368E-01  1.24980917E+01  1.33380666E+01  1.25407668E+01  1.40000000E+01  0.00000000E+00
  2.30000000E+01  0.00000000E+00  1.24980917E+01  1.33380666E+01  1.25407668E+01  1.40000000E+01  1.00000000E+00
  2.30000000E+01  0.00000000E+00  1.18226620E+01  1.25446976E+01  1.18610010E+01  1.50000000E+01  1.00000000E+00
  2.30000000E+01  0.00000000E+00  1.11685720E+01  1.17858248E+01  1.12028328E+01  1.60000000E+01  1.00000000E+00
  2.30000000E+01  0.00000000E+00  1.05389513E+01  1.10628925E+01  1.05694388E+01  1.70000000E+01  1.00000000E+00
  2.30000000E+01  0.00000000E+00  9.93558609E+00  1.03762799E+01  9.96260326E+00  1.80000000E+01  1.00000000E+00
  2.30000000E+01  0.00000000E+00  9.35933853E+00  9.72567729E+00  9.38316258E+00  1.90000000E+01  1.00000000E+00
  2.30000000E+01  0.00000000E+00  8.81043622E+00  9.11033262E+00  8.83131027E+00  2.00000000E+01  1.00000000E+00
  2.30000000E+01  0.00000000E+00  8.28867313E+00  8.52921369E+00  8.30680640E+00  2.10000000E+01  1.00000000E+00
  2.30000000E+01  0.00000000E+00  7.79354912E+00  7.98111516E+00  7.80912106E+00  2.20000000E+01  1.00000000E+00
  2.30000000E+01  0.00000000E+00  7.32436692E+00  7.46472982E+00  7.33753303E+00  2.30000000E+01  1.00000000E+00
  2.30000000E+01  0.00000000E+00  6.88029996E+00  6.97869631E+00  6.89119767E+00  2.40000000E+01  1.00000000E+00
  2.40000000E+01  0.00000000E+00  0.00000000E+00  0.00000000E+00  0.00000000E+00  0.00000000E+00  1.00000000E+00
  2.40000000E+01  0.00000000E+00  0.00000000E+00  0.00000000E+00  0.00000000E+00  0.00000000E+00  1.00000000E+00
  2.40000000E+01  0.00000000E+00  7.35389606E+00  6.85318083E+00  7.36657363E+00  1.00000000E+00  1.00000000E+00
  2.40000000E+01  0.00000000E+00  1.18373005E+01  1.13668670E+01  1.18999068E+01  2.00000000E+00  1.00000000E+00
  2.40000000E+01 -6.47806078E-01  1.45497890E+01  1.43493463E+01  1.46612861E+01  3.00000000E+00  0.00000000E+00
  2.40000000E+01  0.00000000E+00  1.45497890E+01  1.43493463E+01  1.46612861E+01  3.00000000E+00  1.00000000E+00
  2.40000000E+01  0.00000000E+00  1.60719975E+01  1.62370636E+01  1.62177295E+01  4.00000000E+00  1.00000000E+00
  2.40000000E+01  5.87987876E-01  1.67949127E+01  1.73415950E+01  1.69572795E+01  5.00000000E+00  0.00000000E+00
  2.40000000E+01  0.00000000E+00  1.67949127E+01  1.73415950E+01  1.69572795E+01  5.00000000E+00  1.00000000E+00
  2.40000000E+01  0.00000000E+00  1.69838999E+01  1.78871278E+01  1.71471700E+01  6.00000000E+00  1.00000000E+00
  2.40000000E+01  0.00000000E+00  1.68198134E+01  1.80356839E+01  1.69718532E+01  7.00000000E+00  1.00000000E+00
  2.40000000E+01  0.00000000E+00  1.64261584E+01  1.79046452E+01  1.65586266E+01  8.00000000E+00  1.00000000E+00
  2.40000000E+01  0.00000000E+00  1.58873183E+01  1.75791632E+01  1.59951932E+01  9.00000000E+00  1.00000000E+00
  2.40000000E+01  0.00000000E+00  1.52609096E+01  1.71210422E+01  1.53417935E+01  1.00000000E+01  1.00000000E+00
  2.40000000E+01  0.00000000E+00  1.45861920E+01  1.65751125E+01  1.46395972E+01  1.10000000E+01  1.00000000E+00
  2.40000000E+01  0.00000000E+00  1.38898214E+01  1.59738504E+01  1.39165485E+01  1.20000000E+01  1.00000000E+00
  2.40000000E+01  0.00000000E+00  1.31897819E+01  1.53407309E+01  1.31914334E+01  1.30000000E+01  1.00000000E+00
  2.40000000E+01  6.29346797E-01  1.24980917E+01  1.46926594E+01  1.24767041E+01  1.40000000E+01  0.00000000E+00
  2.40000000E+01  0.00000000E+00  1.24980917E+01  1.46926594E+01  1.24767041E+01  1.40000000E+01  1.00000000E+00
  2.40000000E+01  0.00000000E+00  1.18226620E+01  1.40417462E+01  1.17804469E+01  1.50000000E+01  1.00000000E+00
  2.40000000E+01  2.16681975E-01  1.11685720E+01  1.33965978E+01  1.11077448E+01  1.60000000E+01  0.00000000E+00
  2.40000000E+01  0.00000000E+00  1.11685720E+01  1.33965978E+01  1.11077448E+01  1.60000000E+01  1.00000000E+00
  2.40000000E+01  0.00000000E+00  1.05389513E+01  1.27632609E+01  1.04616246E+01  1.70000000E+01  1.00000000E+00
  2.40000000E+01  0.00000000E+00  9.93558609E+00  1.21459112E+01  9.84371142E+00  1.80000000E+01  1.00000000E+00
  2.40000000E+01  0.00000000E+00  9.35933853E+00  1.15473564E+01  9.25467996E+00  1.90000000E+01  1.00000000E+00
  2.40000000E+01  0.00000000E+00  8.81043622E+00  1.09694058E+01  8.69456664E+00  2.00000000E+01  1.00000000E+00
  2.40000000E+01  0.00000000E+00  8.28867313E+00  1.04131397E+01  8.16298318E+00  2.10000000E+01  1.00000000E+00
  2.40000000E+01  0.00000000E+00  7.79354912E+00  9.87910727E+00  7.65926337E+00  2.20000000E+01  1.00000000E+00
  2.40000000E+01  0.00000000E+00  7.32436692E+00  9.36747160E+00  7.18256327E+00  2.30000000E+01  1.00000000E+00
  2.40000000E+01  0.00000000E+00  6.88029996E+00  8.87811676E+00  6.73192993E+00  2.40000000E+01  1.00000000E+00
  2.50000000E+01  0.00000000E+00  0.00000000E+00  0.00000000E+00  0.00000000E+00  0.00000000E+00  1.00000000E+00
  2.50000000E+01  0.00000000E+00  0.00000000E+00  0.00000000E+00  0.00000000E+00  0.00000000E+00  1.00000000E+00
  2.50000000E+01  0.00000000E+00  7.35389606E+00  1.12390600E+01  6.72795390E+00  1.00000000E+00  1.00000000E+00
  2.50000000E+01  0.00000000E+00  1.18373005E+01  1.67564674E+01  1.15060880E+01  2.00000000E+00  1.00000000E+00
  2.50000000E+01  0.00000000E+00  1.45497890E+01  1.92446686E+01  1.46598330E+01  3.00000000E+00  1.00000000E+00
  2.50000000E+01  0.00000000E+00  1.60719975E+01  2.00363895E+01  1.65271232E+01  4.00000000E+00  1.00000000E+00
  2.50000000E+01  3.65618664E-01  1.67949127E+01  1.98877851E+01  1.74564431E+01  5.00000000E+00  0.00000000E+00
  2.50000000E+01  0.00000000E+00  1.67949127E+01  1.98877851E+01  1.74564431E+01  5.00000000E+00  1.00000000E+00
  2.50000000E+01  2.04778921E+00  1.69838999E+01  1.92307019E+01  1.77373230E+01  6.00000000E+00  0.00000000E+00
  2.50000000E+01  0.00000000E+00  1.69838999E+01  1.92307019E+01  1.77373230E+01  6.00000000E+00  1.00000000E+00
  2.50000000E+01  0.00000000E+00  1.68198134E+01  1.83122828E+01  1.75880446E+01  7.00000000E+00  1.00000000E+00
  2.50000000E+01  0.00000000E+00  1.64261584E+01  1.72738337E+01  1.71642192E+01  8.00000000E+00  1.00000000E+00
  2.50000000E+01 -2.64010097E-01  1.58873183E+01  1.61958023E+01  1.65727813E+01  9.00000000E+00  0.00000000E+00
  2.50000000E+01  0.00000000E+00  1.58873183E+01  1.61958023E+01  1.65727813E+01  9.00000000E+00  1.00000000E+00
  2.50000000E+01  0.00000000E+00  1.52609096E+01  1.51235591E+01  1.58853071E+01  1.00000000E+01  1.00000000E+00
  2.50000000E+01 -1.33013195E+00  1.45861920E+01  1.40822267E+01  1.51487569E+01  1.10000000E+01  0.00000000E+00
  2.50000000E+01  0.00000000E+00  1.45861920E+01  1.40822267E+01  1.51487569E+01  1.10000000E+01  1.00000000E+00
  2.50000000E+01  0.00000000E+00  1.38898214E+01  1.30852170E+01  1.43934310E+01  1.20000000E+01  1.00000000E+00
  2.50000000E+01  0.00000000E+00  1.31897819E+01  1.21391626E+01  1.36385933E+01  1.30000000E+01  1.00000000E+00
  2.50000000E+01  4.65376253E-01  1.24980917E+01  1.12467659E+01  1.28963033E+01  1.40000000E+01  0.00000000E+00
  2.50000000E+01  0.00000000E+00  1.24980917E+01  1.12467659E+01  1.28963033E+01  1.40000000E+01  1.00000000E+00
  2.50000000E+01  0.00000000E+00  1.18226620E+01  1.04084511E+01  1.21739715E+01  1.50000000E+01  1.00000000E+00
  2.50000000E+01 -1.13029923E+00  1.11685720E+01  9.62332463E+00  1.14760307E+01  1.60000000E+01  0.00000000E+00
  2.50000000E+01  0.00000000E+00  1.11685720E+01  9.62332463E+00  1.14760307E+01  1.60000000E+01  1.00000000E+00
  2.50000000E+01  0.00000000E+00  1.05389513E+01  8.88973729E+00  1.08050143E+01  1.70000000E+01  1.00000000E+00
  2.50000000E+01  0.00000000E+00  9.93558609E+00  8.20561550E+00  1.01622453E+01  1.80000000E+01  1.00000000E+00
  2.50000000E+01  0.00000000E+00  9.35933853E+00  7.56865872E+00  9.54827185E+00  1.90000000E+01  1.00000000E+00
  2.50000000E+01  0.00000000E+00  8.81043622E+00  6.97645899E+00  8.96314258E+00  2.00000000E+01  1.00000000E+00
  2.50000000E+01  0.00000000E+00  8.28867313E+00  6.42657472E+00  8.40657883E+00  2.10000000E+01  1.00000000E+00
  2.50000000E+01  0.00000000E+00  7.79354912E+00  5.91657777E+00  7.87808406E+00  2.20000000E+01  1.00000000E+00
  2.50000000E+01  0.00000000E+00  7.32436692E+00  5.44408372E+00  7.37701328E+00  2.30000000E+01  1.00000000E+00
  2.50000000E+01  0.00000000E+00  6.88029996E+00  5.00677201E+00  6.90261814E+00  2.40000000E+01  1.00000000E+00
  2.60000000E+01  0.00000000E+00  0.00000000E+00  0.00000000E+00  0.00000000E+00  0.00000000E+00  1.00000000E+00
  2.60000000E+01 -2.86794702E-01  0.00000000E+00  0.00000000E+00  0.00000000E+00  0.00000000E+00  0.00000000E+00
  2.60000000E+01  0.00000000E+00  0.00000000E+00  0.00000000E+00  0.00000000E+00  0.00000000E+00  1.00000000E+00
  2.60000000E+01  0.00000000E+00  7.35389606E+00  1.20657674E+01  6.48116389E+00  1.00000000E+00  1.00000000E+00
  2.60000000E+01  0.00000000E+00  1.18373005E+01  1.84394887E+01  1.10012174E+01  2.00000000E+00  1.00000000E+00
  2.60000000E+01  8.70017895E-02  1.45497890E+01  2.16834820E+01  1.39783752E+01  3.00000000E+00  0.00000000E+00
  2.60000000E+01  0.00000000E+00  1.45497890E+01  2.16834820E+01  1.39783752E+01  3.00000000E+00  1.00000000E+00
  2.60000000E+01  2.19820172E+00  1.60719975E+01  2.31088740E+01  1.57423658E+01  4.00000000E+00  0.00000000E+00
  2.60000000E+01  0.00000000E+00  1.60719975E+01  2.31088740E+01  1.57423658E+01  4.00000000E+00  1.00000000E+00
  2.60000000E+01  0.00000000E+00  1.67949127E+01  2.34816269E+01  1.66173811E+01  5.00000000E+00  1.00000000E+00
  2.60000000E+01  0.00000000E+00  1.69838999E+01  2.32511685E+01  1.68721927E+01  6.00000000E+00  1.00000000E+00
  2.60000000E+01  0.00000000E+00  1.68198134E+01  2.26816884E+01  1.67114641E+01  7.00000000E+00  1.00000000E+00
  2.60000000E+01  0.00000000E+00  1.64261584E+01  2.19285364E+01  1.62831990E+01  8.00000000E+00  1.00000000E+00
  2.60000000E+01  0.00000000E+00  1.58873183E+01  2.10829864E+01  1.56907343E+01  9.00000000E+00  1.00000000E+00
  2.60000000E+01  0.00000000E+00  1.52609096E+01  2.01985363E+01  1.50043545E+01  1.00000000E+01  1.00000000E+00
  2.60000000E+01  4.51566115E-01  1.45861920E+01  1.93063964E+01  1.42708594E+01  1.10000000E+01  0.00000000E+00
  2.60000000E+01  0.00000000E+00  1.45861920E+01  1.93063964E+01  1.42708594E+01  1.10000000E+01  1.00000000E+00
  2.60000000E+01  0.00000000E+00  1.38898214E+01  1.84246172E+01  1.35208251E+01  1.20000000E+01  1.00000000E+00
  2.60000000E+01  0.00000000E+00  1.31897819E+01  1.75634763E+01  1.27738496E+01  1.30000000E+01  1.00000000E+00
  2.60000000E+01  0.00000000E+00  1.24980917E+01  1.67286557E+01  1.20422165E+01  1.40000000E+01  1.00000000E+00
  2.60000000E+01  0.00000000E+00  1.18226620E+01  1.59231193E+01  1.13333970E+01  1.50000000E+01  1.00000000E+00
  2.60000000E+01  0.00000000E+00  1.11685720E+01  1.51482223E+01  1.06517274E+01  1.60000000E+01  1.00000000E+00
  2.60000000E+01  0.00000000E+00  1.05389513E+01  1.44043671E+01  9.99951878E+00  1.70000000E+01  1.00000000E+00
  2.60000000E+01  0.00000000E+00  9.93558609E+00  1.36913914E+01  9.37778305E+00  1.80000000E+01  1.00000000E+00
  2.60000000E+01  0.00000000E+00  9.35933853E+00  1.30087990E+01  8.78670492E+00  1.90000000E+01  1.00000000E+00
  2.60000000E+01  0.00000000E+00  8.81043622E+00  1.23558968E+01  8.22594638E+00  2.00000000E+01  1.00000000E+00
  2.60000000E+01  0.00000000E+00  8.28867313E+00  1.17318770E+01  7.69484247E+00  2.10000000E+01  1.00000000E+00
  2.60000000E+01  0.00000000E+00  7.79354912E+00  1.11358666E+01  7.19252709E+00  2.20000000E+01  1.00000000E+00
  2.60000000E+01  0.00000000E+00  7.32436692E+00  1.05669575E+01  6.71801367E+00  2.30000000E+01  1.00000000E+00
  2.60000000E+01  0.00000000E+00  6.88029996E+00  1.00242253E+01  6.27024717E+00  2.40000000E+01  1.00000000E+00
