# Supplementary material for: Model-Based Conditional Weighted Residuals Analysis for Structural Model Assessment
Source: AAPS J. 2019 Feb 27;21(3):34. doi: 10.1208/s12248-019-0305-2 (PMC6394649; doi:10.1208/s12248-019-0305-2)
Supplement: Supplementary file 2 — (ZIP 71.3 kb) [file 12248_2019_305_MOESM2_ESM.zip › Bias_calculations.r]

######################################################################################
### Model-Based Conditional weighted residuals Analysis for Structural Model Assessment 
#######################################################################################

library(stringi)
library(tidyverse)
library(expm)


  
final_estimates <- read.table('miss.ext', skip=1, header=T) %>%
    dplyr::filter(ITERATION==-1000000000)
  
  # population omega from .ext file
  omega_values <- final_estimates %>% dplyr::select(starts_with("OMEGA")) 
  # create omega matrix
  numeration <- sub('.*OMEGA\\.','',colnames(omega_values)) %>% substr(., 1, nchar(.)-1)
  dim_omega <- length(unique(as.numeric(sub('\\..*','',numeration))))
  omega_matrix <- matrix(0, dim_omega, dim_omega)
  for(i in 1:length(numeration)) {
    first <- as.numeric(sub('\\..*','',numeration[i]))
    second <- as.numeric(sub('.*\\.','',numeration[i]))
    if(first==second) {
      omega_matrix[first,second] <- omega_values[1,i]
    } else {
      omega_matrix[first,second] <- omega_values[1,i]
      omega_matrix[second,first] <- omega_values[1,i]
    }
  }
  #----------------------------------------------------------------------------------
  # population sigma from .ext file
  sigma_values <- final_estimates %>% dplyr::select(starts_with("SIGMA"))
  # create Sigma matrix
  numeration <- sub('.*SIGMA\\.','',colnames(sigma_values)) %>% substr(., 1, nchar(.)-1)
  dim_sigma <- length(unique(as.numeric(sub('\\..*','',numeration))))
  sigma_matrix <- matrix(0, dim_sigma, dim_sigma)
  for(i in 1:length(numeration)) {
    first <- as.numeric(sub('\\..*','',numeration[i]))
    second <- as.numeric(sub('.*\\.','',numeration[i]))
    if(first==second) {
      sigma_matrix[first,second] <- sigma_values[1,i]
    } else {
      sigma_matrix[first,second] <- sigma_values[1,i]
      sigma_matrix[second,first] <- sigma_values[1,i]
    }
  }
  #----------------------------------------------------------------------------------
  # read files from qa run
  CWRES_table<-'extra_table'
  dvid_name<-NULL
  dvid<-NULL
  idv<-'TIME'
  # get table with IDV values
  idv_df <- read.table(CWRES_table, skip = 1, header=T)
  cpred_column <- idv_df$CPRED
  if(any(colnames(idv_df)== dvid_name)) {
    dvid_column_nr <- which(colnames(idv_df)== dvid_name)
    idv_df <- idv_df[which(idv_df[,dvid_column_nr] == dvid),]
  }
  idv_df <-  idv_df %>%
    dplyr::filter(CWRES!=0) %>%
    dplyr::select_(idv) %>%
    dplyr::rename_(idv=idv)

  
  base_dataset<-'miss_linbase.dta'
  # get derivatives from linearized model
  mean_shifts_table <- read.table(base_dataset, skip = 1, header=T) %>%
    dplyr::mutate(CPRED=cpred_column)
  if(any(colnames(mean_shifts_table)== dvid_name)) {
    dvid_column_nr <- which(colnames(mean_shifts_table)== dvid_name)
    mean_shifts_table<- mean_shifts_table[which(mean_shifts_table[,dvid_column_nr] == dvid),]
  }
  #check if MDV column exists
  mean_shifts <- mean_shifts_table
  if(any(colnames(mean_shifts)=="MDV")) {
    mean_shifts <- mean_shifts %>%
      dplyr::filter(MDV==0)
  }
  # results from resmod...CWRES bias and bins:
cwres_bias<-c(0.389,-0.246,0.139,0.618,-0.402,-0.211,-0.327,-0.556,-0.008,0.046)
bin_max<-c(1,4,6,9,11,14,17,19,21,24)  
bin_mean<-c(0.5,2.5,5.0,7.5,10.0,12.5,15.5,18.0,20.0,22.5)
bin_min<-c(0,1,4,6,9,11,14,17,19,21)
#-----------------------------------------------------------------------------------
#calculate bias in predictions:  
  structural_details_table<-data.frame(bin_min<-bin_min,value<-cwres_bias,bin_max=bin_max)
  
  mean_shifts <- mean_shifts %>%
    dplyr::bind_cols(idv_df) %>%
    dplyr::mutate(bin_index = findInterval(unlist(.$idv), structural_details_table$bin_min),  # in which bin did observation go
                  bin_value = structural_details_table$value[bin_index]) %>%                    # get value for that bin
    dplyr::group_by(ID)  %>%
    dplyr::do({
      H <- .[,grepl("^H+[0-9]{3}$",colnames(.))] %>% as.matrix()
      G <- .[,grepl("^G+[0-9]{3}$",colnames(.))] %>% as.matrix()
      ICOV <- diag(diag(H %*% sigma_matrix %*% t(H)), nrow = nrow(.)) + G %*% omega_matrix %*% t(G)
      sqrtm <- expm::sqrtm
      if(nrow(.)==1) sqrtm <- sqrt
      data.frame(delta = -sqrtm(ICOV) %*% as.matrix(.$bin_value),
                 bin_index = .$bin_index,
                 cpred = .$CPRED,
                 cwres_bias=.$bin_value) 
    }) 
  
  
  final<-mean_shifts%>%
    dplyr::group_by(bin_index) %>%
    
    dplyr::summarise(relative_delta =100*mean(delta/cpred), 
                     delta = mean(delta),nobs=n()) %>%
    dplyr::mutate(bin_min = structural_details_table$bin_min[bin_index],
                  bin_max = structural_details_table$bin_max[bin_index],
                  bin_value = structural_details_table$value[bin_index],
                  bin_mean = bin_min+(bin_max-bin_min)/2,
                  nobs_pr = .$nobs*100/sum(.$nobs),
                  nobs = 12*sqrt(.$nobs/3.14)/max(2*sqrt(.$nobs/3.14)))
  
# example plot of absolute delta vs IDV:
  
  Plot<-ggplot(final,aes(x=bin_mean,y=delta)) +  
    geom_point(pch=21,fill='blue',size=5) +
    geom_line(lwd=1)+
    geom_hline(yintercept = 0,lty=2,lwd=1)+
    scale_x_continuous(name = 'Time') +
    scale_y_continuous(name = expression(paste(bold(delta)))) + 
    theme(panel.background=element_rect(fill='white'),
          axis.title.x=element_text(size=24,vjust=-0.7),
          axis.title.y=element_text(size=24,vjust=0.7),
          axis.text=element_text(size=15,colour='black'),
          axis.line.x=element_line(),
          axis.line.y=element_line()
    )
  
  Plot
  
